# Supplementary material for: Identification of novel mitosis regulators through data mining with human centromere/kinetochore proteins as group queries
Source: BMC Cell Biol. 2012 Jun 19;13:15. doi: 10.1186/1471-2121-13-15 (PMC3419070; doi:10.1186/1471-2121-13-15)
Supplement: Additional file 1 — Table S1. Compilation of human centromere-kinetochore proteins. [file 1471-2121-13-15-S1.xls]

## Sheet: Sheet1
Common Protein Name (note 1)	Official Gene Symbol (note 2)	Occurrences in Gene Sorter co-expression list	EntrezGene ID	Other Aliases and Designations
dynactin complex- Arp1	ACTR1A		10121	ARP1, CTRN1, FLJ52695, FLJ52800, FLJ55002, actin-RPV; alpha-centractin; centractin; centrosome-associated actin homolog
ELYS	AHCTF1		25909	DKFZp434N093, ELYS, MST108, MSTP108, TMBS62, ELYS transcription factor like protein TMBS62; ELYS transcription factor-like protein TMBS62; embryonic large molecule derived from yolk sac; protein ELYS; putative AT-hook-containing transcription factor 1
Anaphase Promoting Complex-APC1	ANAPC1	5	64682	APC1; MCPR; TSG24; ANAPC1
Anaphase Promoting Complex-APC10	ANAPC10		10393	DOC1; APC10; DKFZp564L0562; ANAPC10
CENP-27	ANAPC16		119504	MSAG; APC16; FLJ33728; C10orf104; bA570G20.3; ANAPC16
APC-Adenomatosis polyposis coli	APC		324	GS; DP2; DP3; BTPS2; DP2.5; APC
CENP-S/APITD1* (note 3)	APITD1	2	378708	CENP-S, CENPS, MGC32686
ATRX	ATRX	2	546	SHS; XH2; XNP; ATR2; SFM1; RAD54; MRXHF1; RAD54L; ZNF-HX; MGC2094; ATRX
CPC complex-Aurora-B/AIRK2*	AURKB		9212	AIK2, AIM-1, AIM1, ARK2, AurB, IPL1, STK12, STK5, aurkb-sv1, aurkb-sv2,ARK-2; STK-1; aurora kinase B-Sv1; aurora kinase B-Sv2; aurora- and Ipl1-like midbody-associated protein 1; aurora-1; aurora-B; aurora-related kinase 2; aurora/IPL1-related kinase 2; serine/threonine kinase 12; serine/threonine-protein kinase 12; serine/threonine-protein kinase aurora-B
Aurora C	AURKC		6795	AIE2, AIK3, ARK3, AurC, STK13, aurora-C, ARK-3; aurora 3; aurora-related kinase 3; aurora/IPL1-related kinase 3; aurora/IPL1/EG2 protein 2; serine/threonine kinase 13
CPC complex-Survivin*	BIRC5	1	332	API4, EPR-1, poptosis inhibitor 4; apoptosis inhibitor survivin; baculoviral IAP repeat-containing protein 5; survivin variant 3 alpha
BMI-1	BMI1		648	PCGF4; RNF51; MGC12685; BMI1
Bod1	BOD1		91272	FAM44B; BOD1
BRCA1	BRCA1	3	672	BRCAI, BRCC1, BROVCA1, IRIS, PSCP, RNF53, BRCA1/BRCA2-containing complex, subunit 1; RING finger protein 53; breast and ovarian cancer susceptibility protein 1; breast and ovarian cancer sususceptibility protein; breast cancer type 1 susceptibility protein
BUB1*	BUB1	20	699	BUB1A; BUB1L; hBUB1; BUB1
BUBR1*	BUB1B	30	701	SSK1; BUBR1; Bub1A; MAD3L; hBUBR1; BUB1beta; BUB1B
BUB3*	BUB3		9184	BUB3L; hBUB3; BUB3
SKAP	C15orf23		90417	HSD11, FLJ14502, MGC141728, MGC141729, SKAP, TRAF4AF1,TRAF4 associated factor 1; TRAF4-associated factor 1; kinastrin; kinetochore-localized astrin-binding protein; putative TRAF4-associated factor 1; small kinetochore associated protein; small kinetochore-associated protein
CENP-32	C9orf114		51490	DKFZp566D143, HSPC109, MGC29492, RP11-545E17.7
KNL1*	CASC5	3	57082	AF15Q14, CT29, D40, KIAA1570, KNL1, hKNL-1, hSpc105, ALL1-fused gene from chromosome 15q14; blinkin, bub-linking kinetochore protein; bub-linking kinetochore protein; cancer susceptibility candidate gene 5 protein; cancer/testis antigen 29; kinetochore null 1 homolog; kinetochore-null protein 1; protein CASC5
HP1β	CBX1		10951	CBX, HP1-BETA, HP1Hs-beta, HP1Hsbeta, M31, MOD1, p25beta, HP1 beta; chromobox protein homolog 1; heterochromatin protein 1 homolog beta; heterochromatin protein 1-beta; heterochromatin protein p25 beta; modifier 1 protein
HP1g	CBX3	2	11335	HECH, HP1-GAMMA, HP1Hs-gamma, HP1 gamma homolog; chromobox protein homolog 3; heterochromatin protein 1 homolog gamma; heterochromatin protein HP1 gamma; heterochromatin-like protein 1; modifier 2 protein
HP1α	CBX5		23468	HP1, HP1A, HP1 alpha; HP1-ALPHA; HP1Hs alpha; antigen p25; chromobox protein homolog 5; heterochromatin protein 1 homolog alpha; heterochromatin protein 1-alpha
CENP-Y	CCDC75	1	253635	CENPY; CENP-Y; FLJ38348; GPATCH11, G patch domain containing 11; OTTHUMP00000158584; OTTHUMP00000158585; centromere protein Y; coiled-coil domain-containing protein 75;
Spindly*	CCDC99	3	54908	FLJ20364, FLJ40690; Spindly; arsenite-related gene 1 protein; coiled-coil domain-containing protein 99; hSpindly; protein Spindly; rrhabdomyosarcoma antigen protein MU-RMS-40.4A
cyclin B1	CCNB1	20	891	CCNB, G2/mitotic-specific cyclin B1; G2/mitotic-specific cyclin-B1
Anaphase Promoting Complex-APC6	CDC16	1	8881	APC6, CDC16
CDC20/p55cdc*	CDC20	7	991	CDC20A; p55CDC; MGC102824; bA276H19.3; CDC20
Anaphase Promoting Complex-CDC27/APC3	CDC27		996	APC3; HNUC; CDC27Hs; D0S1430E; D17S978E; CDC27
CPC complex-borealin*	CDCA8	19	55143	BOR, BOREALIN, DasraB, FLJ10468, FLJ12042, MESRGP, Dasra B; cell division cycle-associated protein 8; dasra-B; hDasra-B; pluripotent embryonic stem cell-related gene 3 protein
CENP-A*	CENPA	14	1058	CENP-A; CENPA
CENP-B*	CENPB		1059
CENP-C*	CENPC1		1060	MIF2; CENPC; hcp-4; CENP-C; CENPC1
CENP-E*	CENPE	19	1062	KIF10; CENPE
CENP-F*	CENPF	11	1063	CENF; hcp-1; PRO1779; CENPF;RP11-262H5.1, CENF, PRO1779, hcp-1, AH antigen; CENP-F kinetochore protein; cell-cycle-dependent 350K nuclear protein; centromere protein F; kinetochore protein CENPF; mitosin
CENP-H*	CENPH	2	64946
CENP-I*	CENPI		2491	RP5-1188J21.1, CENP-I, FSHPRH1, LRPR1, Mis6, FSH primary response 1; FSH primary response protein 1; follicle-stimulating hormone primary response protein; interphase centromere complex protein 19; leucine-rich primary response protein 1
CENP-K/FKSG14/ ICEN37*	CENPK	3	64105	AF5alpha, CENP-K, FKSG14, P33, Solt, SoxLZ/Sox6 leucine zipper binding protein; SoxLZ/Sox6-binding protein Solt; interphase centromere complex protein 37; leucine zipper protein FKSG14; protein AF-5alpha
CENP-L/C1orf155/ BC00707 1/1CEN33*	CENPL		91687	interphase centromere complex protein 33, C1orf155, CENP-L, FLJ31044, FLJ31786, RP3-383J4.1, dJ383J4.3
CENP-M/C22orf18/ PANEI/ICEN39*	CENPM	5	79019	CTA-250D10.18, C22orf18, CENP-M, MGC861, PANE1, bK250D10.2, interphase centromere complex protein 39; proliferation associated nuclear element 1; proliferation-associated nuclear element protein 1
CENP-N/C16orf60/ BM039/ICEN32*	CENPN		55839	BM039, C16orf60, CENP-N, FLJ13607, FLJ22660, interphase centromere complex protein 32
CENP-O/MGC11266/ ICEN36*	CENPO	1	79172	CENP-O, MGC11266
CENP-P/RP11-19J3.3*	CENPP		401541	RP11-19J3.3, CENP-P, FLJ33928
CENP-Q/C6orf139*	CENPQ	2	55166	C6orf139, CENP-Q, FLJ10545
CENP-T/C16orf56/ FLJ13111/ICEN22*	CENPT		80152	C16orf56, CENP-T, FLJ13111, FLJ43376, interphase centromere complex protein 22
CENP-V*	CENPV		201161	PRR6(in earlier annotations), 3110013H01Rik, CENP-V, p30, nuclear protein p30; proline rich 6; proline-rich protein 6
CENP-W*	CENPW	4	387103	CENPW, c6orf173 (in earlier annotations), CUG2, DKFZp686L1553, CENP-W; cancer-up-regulated gene 2 protein; cancer-upregulated gene 2; centromere protein W
CENP-29	CFDP1		10428	BCNT, BUCENTAUR, CP27, SWC5, Yeti, p97,
CHD1	CHD1		1105	DKFZp686E2337, ATP-dependent helicase CHD1; CHD-1; chromodomain-helicase-DNA-binding protein 1
CLASP1*	CLASP1	1	23332	DKFZp686D1968, DKFZp686H2039, FLJ33821, FLJ41222, KIAA0622, MAST1, MGC131895, CLIP-associating protein 1; cytoplasmic linker-associated protein 1; hOrbit1; multiple asters 1; multiple asters homolog 1; protein Orbit homolog 1
CLASP2*	CLASP2		23122	CLIP-associating protein 2; cytoplasmic linker-associated protein 2; hOrbit2; multiple asters (Mast)-like homolog 2; protein Orbit homolog 2
CLIP-170*	CLIP1		6249	CLIP, CLIP-170, CLIP170, CYLN1, MGC131604, RSN, CAP-Gly domain-containing linker protein 1; Reed-Steinberg cell-expressed intermediate filament-associated protein; cytoplasmic linker 1; cytoplasmic linker protein 1; cytoplasmic linker protein 170 alpha-2; reed-Sternberg intermediate filament-associated protein; restin (Reed-Steinberg cell-expressed intermediate filament-associated protein)
CTCF	CTCF	1	10664	11 zinc finger transcriptional repressor; 11-zinc finger protein; CTCFL paralog; OTTHUMP00000197610; transcriptional repressor CTCF
dynactin complex- p150glued	DCTN1	1	1639	DAP-150, DP-150, HMN7B, P135, 150 kDa dynein-associated polypeptide; dynactin 1; p150, Glued homolog; p150-glued
dynactin complex-p50	DCTN2		10540	DCTN50, DYNAMITIN, RBP50, 50 kD dynein-associated polypeptide; 50 kDa dynein-associated polypeptide; dynactin complex 50 kD subunit; dynactin complex 50 kDa subunit; dynactin subunit 2; p50 dynamitin
dynactin complex- p22	DCTN3	1	11258	DCTN-22, DCTN22, MGC111190, dynactin 3, isoform 1; dynactin complex subunit 22 kDa subunit; dynactin light chain; dynactin subunit 3; p22
DDB-1	DDB1	1	1642	DDBA, UV-DDB1, XAP1, XPCE, XPE, XPE-BF,DDB p127 subunit; DNA damage-binding protein 1; DNA damage-binding protein a; HBV X-associated protein 1; UV-DDB 1; UV-damaged DNA-binding factor; UV-damaged DNA-binding protein 1; XAP-1; XPE-binding factor; damage-specific DNA-binding protein 1; xeroderma pigmentosum group E-complementing protein
mDia3	DIAPH3	1	81624	RP11-26P21.1, AN, AUNA1, DKFZp434C0931, DKFZp686A13178, DRF3, FLJ34705, NSDAN, diap3, mDia2, diaphanous homolog 3 ,OTTHUMP00000018480; OTTHUMP00000180577; OTTHUMP00000180578; OTTHUMP00000180579; OTTHUMP00000180580;
DNMT1	DNMT1	2	1786	AIM, CXXC9, DNMT, FLJ16293, MCMT, MGC104992, CXXC finger protein 9; CXXC-type zinc finger protein 9; DNA (cytosine-5)-methyltransferase 1; DNA MTase HsaI; DNA methyltransferase 1; DNA methyltransferase HsaI
DNMT3b	DNMT3B		1789	ICF, M.HsaIIIB, DNA (cytosine-5)-methyltransferase 3B; DNA MTase HsaIIIB; DNA methyltransferase HsaIIIB
Mis12 complex-hDsn1*	DSN1		79980	RP3-469A13.1, C20orf172, FLJ13346, KNL3, MGC32987, MIS13, dJ469A13.2, hKNL-3, kinetochore null 3 homolog; kinetochore-associated protein DSN1 homolog
Dishevelled 2	DVL2	1	1856	DSH homolog 2; OTTHUMP00000128349; dishevelled 2 (homologous to Drosophila dsh); dishevelled-2; segment polarity protein dishevelled homolog 2;
dynein complex-HC	DYNC1H1		1778	DHC1, DHC1a, DKFZp686P2245, DNCH1, DNCL, DNECL, DYHC, Dnchc1, HL-3, KIAA0325,cytoplasmic dynein 1 heavy chain 1; dynein heavy chain, cytosolic; dynein, cytoplasmic, heavy polypeptide 1; dynein, cytoplasmic-like
dynein complex-IC	DYNC1I1		1780	DNCI1, DNCIC1, DH IC-1; cytoplasmic dynein 1 intermediate chain 1; cytoplasmic dynein intermediate chain 1; dynein intermediate chain 1, cytosolic; dynein, cytoplasmic, intermediate polypeptide 1
dynein complex-hLIC1	DYNC1LI1		51143	DNCLI1, FLJ10219, DLC-A; cytoplasmic dynein 1 light intermediate chain 1; dynein light chain A; dynein light chain-A; dynein light intermediate chain 1, cytosolic; dynein, cytoplasmic, light intermediate polypeptide 1
dynein complex-dynlt3	DYNLT3	1	6990	RP3, TCTE1L, TCTEX1L, dynein light chain Tctex-type 3; protein 91/23; t-complex-associated-testis-expressed 1-like
P300	EP300	1	2033	RP1-85F18.1, KAT3B, p300, E1A-associated protein p300; E1A-binding protein, 300kD; histone acetyltransferase p300; p300 HAT
PICH*	ERCC6L	1	54821	FLJ20105, MGC131695, PICH, ATP-dependent helicase ERCC6-like; DNA excision repair protein ERCC-6-like; Plk1-interacting checkpoint helicase; SNF2/RAD54 family protein; excision repair cross-complementing rodent repair deficiency complementation group 6 - like; excision repair protein ERCC6-like; tumor antigen BJ-HCC-15
CENP-30	FBXO28	1	23219	Fbx28; CENP-30; FLJ10766; KIAA0483, F-box only protein 28; OTTHUMP00000035597; OTTHUMP00000228322; centromere protein 30
HDAC1	HDAC1	1	3065	RP4-811H24.2, DKFZp686H12203, GON-10, HD1, RPD3, RPD3L1
HDAC2	HDAC2	2	3066	HD2, RPD3, YAF1, YY1-associated factor 1; transcriptional regulator homolog RPD3
HJURP*	HJURP	9	55355	DKFZp762E1312, FAKTS, URLC9, hFLEG1, 14-3-3-associated AKT substrate; fetal liver expressing gene 1; fetal liver-expressing gene 1 protein; holliday junction recognition protein; up-regulated in lung cancer 9
CPC complex-INCENP*	INCENP	1	3619	FLJ31633, MGC111393,
CENP-R/ITGB3BP*	ITGB3BP	23	23421	CENP-R, CENPR, HSU37139, NRIF3, TAP20, beta 3 endonexin; beta-3-endonexin; centromere protein R; integrin beta 3 binding protein; integrin beta-3-binding protein; nuclear receptor-interacting factor 3
Ajuba	JUB		84962	Ajuba, MGC15563
PCAF	KAT2B		8850	CAF, P, P/CAF, PCAF, CREBBP-associated factor; histone acetylase PCAF; histone acetyltransferase KAT2B; histone acetyltransferase PCAF; lysine acetyltransferase 2B; p300/CBP-associated factor
CENP-36	KIAA1267	1	284058	DKFZp686P06109, DKFZp727C091, MGC102843, hypothetical protein LOC284058
Kif2b	KIF2B		84643	FLJ53902, kinesin-like protein KIF2B
MCAK*	KIF2C	23	11004	RP11-269F19.1, KNSL6, MCAK, kinesin-like 6; kinesin-like protein 6; kinesin-like protein KIF2C; mitotic centromere-associated kinesin
RZZ complex-hROD*	KNTC1	11	9735	FLJ36151, KIAA0166, ROD, Rough Deal homolog, centromere/kinetochore protein; hRod; hsROD; kinetochore-associated protein 1
CENP-33	LRWD1		222229	DKFZp434K1815, leucine-rich repeat and WD repeat-containing protein 1
MAD1*	MAD1L1	1	8379	HsMAD1, MAD1, PIG9, TP53I9, TXBP181, MAD1-like protein 1; hMAD1; mitotic arrest deficient 1-like protein 1; mitotic checkpoint MAD1 protein homolog; mitotic spindle assembly checkpoint protein MAD1; mitotic-arrest deficient 1, yeast, homolog-like 1; tax-binding protein 181; tumor protein p53 inducible protein 9
MAD2*	MAD2L1	11	4085	HSMAD2, MAD2, MAD2 (mitotic arrest deficient, yeast, homolog)-like 1; MAD2-like protein 1; mitotic arrest deficient 2-like protein 1; mitotic arrest deficient, yeast, homolog-like 1; mitotic spindle assembly checkpoint protein MAD2A
p31comet*	MAD2L1BP	2	9587	CMT2, KIAA0110, MGC11282, RP1-261G23.6, MAD2L1-binding protein; caught by MAD2 protein, p31comet
ERK2	MAPK1		5594	ERK, ERK2, ERT1, MAPK2, P42MAPK, PRKM1, PRKM2, p38, p40, p41, p41mapk, ERK-2; MAP kinase 1; MAP kinase 2; MAP kinase isoform p42; MAPK 1; MAPK 2; extracellular signal-regulated kinase 2; extracellular signal-regulated kinase-2; mitogen-activated protein kinase 2; p42-MAPK; protein tyrosine kinase ERK2
ERK1	MAPK3		5595	ERK1, HS44KDAP, HUMKER1A, MGC20180, P44ERK1, P44MAPK, PRKM3, ERK-1; ERT2; MAP kinase 1; MAP kinase 3; MAP kinase isoform p44; MAPK 1; MAPK 3; extracellular signal-regulated kinase 1; extracellular signal-related kinase 1; insulin-stimulated MAP2 kinase; microtubule-associated protein 2 kinase; mitogen-activated protein kinase 1; p44-ERK1; p44-MAPK
EB1	MAPRE1	2	22919	EB1, MGC117374, MGC129946, APC-binding protein EB1; adenomatous polyposis coli-binding protein EB1; end-binding protein 1; microtubule-associated protein RP/EB family member 1
MBD1	MBD1	1	4152	CXXC3, PCM1, RFT, CXXC-type zinc finger protein 3; methyl-CpG binding domain protein 1 isoform PCM1; methyl-CpG-binding domain protein 1; methyl-CpG-binding protein MBD1; protein containing methyl-CpG-binding domain 1; the regulator of fibroblast growth factor 2 (FGF-2) transcription
MBD2	MBD2	1	8932	DKFZp586O0821, DMTase, NY-CO-41, demethylase; methyl-CpG-binding domain protein 2; methyl-CpG-binding protein MBD2
CENP-28	MEAF6		64769	RP3-423B22.2, C1orf149, CDABP0189, Eaf6, FLJ11730, NY-SAR-91, Esa1p-associated factor 6 homolog; OTTHUMP00000004403; chromatin modification-related protein MEAF6; esa1-associated factor 6 homolog; hEAF6; protein EAF6 homolog; sarcoma antigen NY-SAR-91
MeCP2	MECP2		4204	AUTSX3, DKFZp686A24160, MRX16, MRX79, MRXS13, MRXSL, PPMX, RS, RTS, RTT, meCp-2 protein; methyl-CpG-binding protein 2
Mis12 complex-hMis12*	MIS12		79003	2510025F08Rik, KNTC2AP, MGC2488, MTW1, hMis12, MIS12 homolog; homolog of yeast Mis12; protein MIS12 homolog
Mis18α*	Mis18A	1	54069	B28, C21orf45 (in earlier annotations), FASP1, MIS18A, MIS18alpha, hMis18alpha, FAPP1-associated protein 1; protein Mis18-alpha
Mis18BP/KNL2*	Mis18BP1		55320	c14orf106 (in earlier annotations), FLJ11186, HSA242977, KIAA1903, KNL2, MIS18BP1, P243; hsKNL-2; kinetochore-associated protein KNL-2 homolog; mis18-binding protein 1; putative protein p243 which interacts with transcription factor Sp1
CENP-U/ CENP-50/MLF1IP/ ICEN24*	MLF1IP	20	79682	CENP50, CENPU, CENPU50, FLJ23468, KLIP1, PBIP1, KSHV latent nuclear antigen interacting protein 1; KSHV latent nuclear antigen-interacting protein 1; MLF1-interacting protein; centromere protein U; centromere protein of 50 kDa; interphase centromere complex protein 24; polo-box-interacting protein 1
MOB1A	MOBKL1A		92597
MYST	MYST1		84148	FLJ14040, KAT8, MOF, hMOF, MOZ, YBF2/SAS3, SAS2 and TIP60 protein 1; MYST-1; histone acetyltransferase MYST1; ortholog of Drosophila males absent on the first (MOF); probable histone acetyltransferase MYST1
condensin complex-hCAP-D2/CNAP1/hEg7	NCAPD2	9	9918	CAP-D2, CNAP1, KIAA0159, hCAP-D2, XCAP-D2 homolog; chromosome condensation related SMC associated protein 1; chromosome condensation-related SMC-associated protein 1; chromosome-associated protein D2; condensin complex subunit 1
condensin complex-hCAP-D3	NCAPD3		23310	CAP-D3, FLJ42888, KIAA0056, MGC104671, hCAP-D3, hHCP-6, hcp-6, condensin-2 complex subunit D3
condensin complex-hCAP-G	NCAPG	5	64151	CAPG, CHCG, FLJ12450, HCAP-G, MGC126525, NY-MEL-3, XCAP-G homolog; chromosome condensation protein G; chromosome-associated protein G; condensin complex subunit 3; condensin subunit CAP-G; melanoma antigen NY-MEL-3
condensin complex-hCAP-G2	NCAPG2	3	54892	CAP-G2, FLJ20311, LUZP5, MTB, hCAP-G2, chromosome-associated protein G2; condensin-2 complex subunit G2; leucine zipper protein 5; more than blood homolog
condensin complex-hCAP-H/BRRN	NCAPH	24	23397	BRRN1, CAP-H, HCAP-H, XCAP-H homolog; barren homolog 1; barren homolog protein 1; chromosome-associated protein H; condensin complex subunit 2
condensin complex-hCAP-H2	NCAPH2		29781	384D8-2, 384D8_6, CAP-H2, MGC15858, MGC18000, MGC2455, MGC4133, MGC5305, MGC8640, hCAP-H2, CAP-H2 subunit of the condensin II complex; chromosome-associated protein H2; condensin-2 complex subunit H2; kleisin beta; kleisin-beta
Ndc80 complex-hNdc80/HEC-1/KNTC2*	NDC80	12	10403	HEC, HEC1, KNTC2, TID3, hsNDC80, highly expressed in cancer protein; highly expressed in cancer, rich in leucine heptad repeats; hsHec1; kinetochore associated 2; kinetochore protein Hec1; kinetochore protein NDC80 homolog; kinetochore-associated protein 2; retinoblastoma-associated protein HEC
NudE	NDE1		54820	FLJ20101, HOM-TES-87, NUDE, NUDE1
Nudel	NDEL1		81565	LIS1-interacting protein NUDE1, rat homolog; nuclear distribution protein nudE homolog 1, FLJ20101, HOM-TES-87, NUDE, NUDE1
Nek2A*	NEK2	13	4751	HsPK21, NEK2A, NLK1, never in mitosis A-related kinase 2; nimA-like protein kinase 1; nimA-related protein kinase 2; serine/threonine-protein kinase Nek2
Mis12 complex-hNsl1*	NSL1	1	25936	C1orf48, DC8, DKFZp566O1646, MIS14
NudC	NUDC	3	10726	HNUDC, MNUDC, NPD011, nuclear distribution protein C homolog; nuclear migration protein nudC
NudCL2	NUDCD2		134492	DKFZp686E10109, NudC-like protein 2; nudC domain-containing protein 2
NudCL	NUDCD3	1	23386	hCG_18301, KIAA1068, NudCL, NudC-like protein
Ndc80 complex-hNuf2/CDCA1*	NUF2	7	83540	CDCA1, CT106, NUF2R, NUF2, NDC80 kinetochore complex component; cancer/testis antigen 106; cell division cycle associated 1; cell division cycle-associated protein 1; hNuf2; hNuf2R; hsNuf2
Nup107-106 complex-Nup107	NUP107	9	57122	NUP84, 107 kDa nucleoporin; nuclear pore complex protein Nup107; nucleoporin Nup107
Nup107-106 complex-Nup133	NUP133	1	55746	FLJ10814, MGC21133, hNUP133, 133 kDa nucleoporin; nuclear pore complex protein Nup133; nucleoporin Nup133
Nup107-106 complex-Nup160	NUP160	1	23279	DKFZp686M14102, MGC150678, MGC150679, 160 kDa nucleoporin; nuclear pore complex protein Nup160; nucleoporin Nup160
Nup107-106 complex-Nup37	NUP37	4	79023	FLJ22618, MGC5585, p37, nucleoporin Nup37; nup107-160 subcomplex subunit Nup37
Nup107-106 complex-Nup43	NUP43		348995	FLJ13287, bA350J20.1, p42, nucleoporin Nup43; nup107-160 subcomplex subunit Nup43
Nup107-106 complex-Nup85/75	NUP85	4	79902	FLJ12549, Nup75, 85 kDa nucleoporin; frount; nuclear pore complex protein Nup85; nucleoporin Nup75; nucleoporin Nup85; pericentrin-1
Nup107-106 complex-Nup96	NUP98		4928	ADIR2, NUP196, NUP96, GLFG-repeat containing nucleoporin; Nup98-Nup96; nuclear pore complex protein Nup98-Nup96
Mis18beta(β)*	OIP5	20	11339	5730547N13Rik, CT86, LINT-25, MIS18beta, hMIS18beta, LAP2alpha interactor-25; OIP-5; cancer/testis antigen 86; opa-interacting protein 5; protein Mis18-beta
ORC2	ORC2	5	4999	ORC2L (in earlier annotations), origin of replication 2-like; origin recognition complex protein 2 homolog; origin recognition complex subunit 2
ORC6	ORC6L	7	23594	ORC6, origin recognition complex subunit 6; origin recognition complex, subunit 6 homolog-like
LIS1	PAFAH1B1	1	5048	LIS1, LIS2, MDCR, MDS, PAFAH, LIS-1; PAF acetylhydrolase 45 kDa subunit; PAF-AH 45 kDa subunit; PAF-AH alpha; PAFAH alpha; lissencephaly 1 protein; lissencephaly-1 protein; platelet-activating factor acetylhydrolase IB subunit alpha; platelet-activating factor acetylhydrolase, isoform Ib, alpha subunit (45kD); platelet-activating factor acetylhydrolase, isoform Ib, subunit 1 (45kDa)
PARP1	PARP1	1	142	RP11-125A15.2, ADPRT, ADPRT1, PARP, PARP-1, PPOL, pADPRT-1, ADP-ribosyltransferase (NAD+; poly (ADP-ribose) polymerase); ADP-ribosyltransferase NAD(+); poly (ADP-ribose) polymerase family, member 1; poly(ADP-ribose) polymerase; poly(ADP-ribose) synthetase; poly(ADP-ribosyl)transferase
PARP2	PARP2		10038	ADPRT2, ADPRTL2, ADPRTL3, PARP-2, pADPRT-2, ADP-ribosyltransferase (NAD+; poly(ADP-ribose) polymerase)-like 2; ADPRT-2; NAD(+) ADP-ribosyltransferase 2; hPARP-2; poly (ADP-ribose) polymerase family, member 2; poly (ADP-ribosyl) transferase-like 2; poly [ADP-ribose] polymerase 2; poly(ADP-ribose) synthetase; poly[ADP-ribose] synthetase 2
BAF180	PBRM1	1	55193	PB1; BAF180; MGC156155; MGC156156; PBRM1
RKIP	PEBP1		5037	HCNPpp; PEBP-1; Raf kinase inhibitory protein; hippocampal cholinergic neurostimulating peptide; neuropolypeptide h3; phosphatidylethanolamine-binding protein 1; prostatic binding protein; prostatic-binding protein; raf kinase inhibitor protein
CENP-35	PHF2		5253	GRC5; JHDM1E; CENP-35; KIAA0662; MGC176680, OTTHUMP00000021685; centromere protein 35; jumonji C domain-containing histone demethylase 1E; lysine-specific demethylase PHF2
CENP-31	PHF6		84295	BFLS; BORJ; CENP-31; MGC14797, OTTHUMP00000024062; OTTHUMP00000024063; OTTHUMP00000024064; OTTHUMP00000024065; PHD-like zinc finger protein;
PinX1	PINX1		54984	FLJ20565, LPTL, LPTS, MGC8850, 67-11-3 protein; TRF1-interacting protein 1; hepatocellular carcinoma-related putative tumor suppressor; liver-related putative tumor suppressor; pin2-interacting protein X1; protein 67-11-3
PLK1*	PLK1	19	5347	PLK, STPK13,PLK-1; cell cycle regulated protein kinase; polo (Drosophia)-like kinase; polo like kinase; serine/threonine-protein kinase 13; serine/threonine-protein kinase PLK1
Mis12 complex-hNnf1*	PMF1		11243	RP11-54H19.4
PP1gamma(g)	PPP1CC	1	5501	PP1gamma, PPP1G, PP-1G; protein phosphatase 1, catalytic subunit, gamma isoform; protein phosphatase 1C catalytic subunit; serine/threonine phosphatase 1 gamma; serine/threonine-protein phosphatase PP1-gamma catalytic subunit
MYPT1	PPP1R12A		4659	M130, MBS, MGC133042, MYPT, myosin binding subunit; myosin phosphatase, target subunit 1; myosin phosphatase-targeting subunit 1; protein phosphatase 1 regulatory subunit 12A; protein phosphatase 1, regulatory (inhibitor) subunit 12A; protein phosphatase myosin-binding subunit
PP2A-Calpha(α)	PPP2CA	1	5515	PP2Ac, PP2CA, PP2Calpha, RP-C, PP2A-alpha; protein phosphatase 2 (formerly 2A), catalytic subunit, alpha isoform; protein phosphatase 2, catalytic subunit, alpha isoform; protein phosphatase 2A catalytic subunit, alpha isoform; replication protein C; serine/threonine protein phosphatase 2A, catalytic subunit, alpha isoform; serine/threonine-protein phosphatase 2A catalytic subunit alpha isoform
PP2A-Cbeta(β)	PPP2CB		5516	PP2Abeta, PP2CB, PP2A-beta; protein phosphatase 2 (formerly 2A), catalytic subunit, beta isoform; protein phosphatase 2, catalytic subunit, beta isoform; protein phosphatase 2A catalytic subunit, beta isoform; protein phosphatase type 2A catalytic subunit; serine/threonine protein phosphatase 2A, catalytic subunit, beta isoform; serine/threonine-protein phosphatase 2A catalytic subunit beta isofo…
PP2A-A	PPP2R1A		5518	MGC786, PR65A, PP2A subunit A isoform PR65-alpha; PP2A subunit A isoform R1-alpha; PP2A, subunit A, PR65-alpha isoform; PP2A, subunit A, R1-alpha isoform; medium tumor antigen-associated 61 KDA protein; protein phosphatase 2 (formerly 2A), regulatory subunit A (PR 65), alpha isoform; serine/threonine protein phosphatase 2A, 65 KDA regulatory subunit A, alpha isoform; serine/threonine-protein phos…
PP2A-A	PPP2R1B		5519	MGC26454, PR65B, PP2A subunit A isoform PR65-beta; PP2A subunit A isoform R1-beta; PP2A, subunit A, PR65-beta isoform; PP2A, subunit A, R1-beta isoform; PP2A-A-beta; protein phosphatase 2, structural/regulatory subunit A, beta; serine/threonine protein phosphatase 2A, 65 kDa regulatory subunit A, beta isoform; serine/threonine-protein phosphatase 2A 65 kDa regulatory subunit A beta isoform
PP2A-B56alpha(α)	PPP2R5A		5525	B56A, MGC131915, PR61A, PP2A B subunit isoform B'-alpha; PP2A B subunit isoform B56-alpha; PP2A B subunit isoform PR61-alpha; PP2A B subunit isoform R5-alpha; PP2A, B subunit, B' alpha isoform; PP2A, B subunit, B56 alpha isoform; PP2A, B subunit, PR61 alpha isoform; PP2A, B subunit, R5 alpha isoform; PR61alpha; protein phosphatase 2, regulatory subunit B (B56), alpha isoform; serine/threonine pro…
B56β	PPP2R5B	1	5526	B56B, FLJ35411, PR61B, OTTHUMP00000230530; OTTHUMP00000230532; PP2A B subunit isoform B'-beta; PP2A B subunit isoform B56-beta;
B56g	PPP2R5C		5527	B56G, MGC23064, PR61G, B' alpha regulatory subunit; OTTHUMP00000246562; OTTHUMP00000246563; OTTHUMP00000246564; OTTHUMP00000246565;
B56d	PPP2R5D		5528	B56D, MGC2134, MGC8949, OTTHUMP00000016416; OTTHUMP00000216862; OTTHUMP00000216863; OTTHUMP00000216865; OTTHUMP00000216866;
B56e	PPP2R5E	2	5529	OTTHUMP00000179057; OTTHUMP00000245210; PP2A B subunit isoform B'-epsilon; PP2A B subunit isoform B56-epsilon;
PRP4	PRPF4B	1	8899	RP5-1013A10.2, KIAA0536, PR4H, PRP4, PRP4H, PRP4K, dJ1013A10.1, PRP4 kinase; PRP4 pre-mRNA-processing factor 4 homolog; dJ1013A10.1 (PRP4 protein kinase homolog); protein-serine/threonine kinase; serine/threonine-protein kinase PRP4 homolog; serine/threonine-protein kinase PRP4K
presenilin-1	PSEN1	2	5663	AD3, FAD, PS1, S182, PS-1; presenilin-1
presenilin-2	PSEN2		5664	AD3L, AD4, PS2, STM2, AD3LP; AD5; Alzheimer's disease 3-like; E5-1; PS-2; STM-2; presenilin-2
DDA3	PSRC1	1	84722
MgcRacGAP	RACGAP1	22	29127	HsCYK-4, ID-GAP, MgcRacGAP, GTPase activating protein; OTTHUMP00000242159; OTTHUMP00000242160; OTTHUMP00000242161; OTTHUMP00000242162;
cohesin complex-hRAD21/hSCC1	RAD21	2	5885	FLJ25655, FLJ40596, HR21, HRAD21, KIAA0078, MCD1, NXP1, SCC1, hHR21, NXP-1; SCC1 homolog; double-strand-break repair protein rad21 homolog; nuclear matrix protein 1; protein involved in DNA double-strand break repair
Rae1	RAE1		8480	RP4-800J21.2, FLJ30608, MGC117333, MGC126076, MGC126077, MIG14, MRNP41, Mnrp41, dJ481F12.3, dJ800J21.1, homolog of yeast Rae1 (Bharathi) mRNA-associated protein of 41 kDa (Kraemer); mRNA export factor; mRNA export protein; mRNA-associated protein MRNP 41; mRNA-binding protein, 41-kD; migration-inducing gene 14; rae1 protein homolog
Nup358/RanBP2	RANBP2		5903	ANE1, NUP358, TRP1, TRP2, 358 kDa nucleoporin; E3 SUMO-protein ligase RanBP2; P270; nuclear pore complex protein Nup358; nucleoporin 358; nucleoporin Nup358; ran-binding protein 2; transformation-related protein 2
RanGAP1	RANGAP1		5905	Fug1, KIAA1835, MGC20266, SD, ran GTPase-activating protein 1; segregation distorter homolog; segregation distortion
CENP-34	RASSF2		9770	RP4-599I11.1, DKFZp781O1747, KIAA0168, RASFADIN, Ras association (RalGDS/AF-6) domain family 2; ras association domain-containing protein 2
TD60*	RCC2		55920	DKFZp762N0610, KIAA1470, TD-60, RCC1-like protein TD-60; protein RCC2; telophase disk protein of 60 kDa
cohesin complex Rec8 (note 4)	REC8		9985	HR21spB, MGC950, REC8L1, Rec8p, REC8-like 1; cohesin Rec8p; cohesion rec8p; human homolog of rad21, S. pombe; meiotic recombination and sister chromatid cohesion phosphoprotein of the rad21p family; meiotic recombination protein REC8 homolog; meiotic recombination protein REC8-like 1; recombination and sister chromatid cohesion protein homolog
RNF8	RNF8	5	9025	FLJ12013, KIAA0646, C3HC4-type zinc finger protein; E3 ubiquitin-protein ligase RNF8; OTTHUMP00000016323; OTTHUMP00000216659; UBC13/UEV-interacting ring
Nup107-106 complex-Sec13	SEC13	1	6396	D3S1231E, SEC13L1, SEC13R, npp-20, SEC13-like 1 isoform; SEC13-like protein 1; SEC13-related protein; protein SEC13 homolog
Nup107-106 complex-Seh1	SEH1L		81929	SEC13L, SEH1A, SEH1B, Seh1, nucleoporin SEH1; nucleoporin Seh1; nup107-160 subcomplex subunit SEH1; sec13 like protein; sec13-like protein
Sgo1*	SGOL1	2	151648	NY-BR-85, SGO, Sgo1, hSgo1; serologically defined breast cancer antigen NY-BR-85; shugoshin 1AB protein; shugoshin 1CD protein; shugoshin 1EF protein; shugoshin 1GH protein; shugoshin 1KL protein; shugoshin-like 1
Sgo2*	SGOL2	5	151246	FLJ25211, MGC129665, SGO2, TRIPIN, shugoshin-2; shugoshin-like 2
Sin3A	SIN3A	1	25942	DKFZp434K2235, FLJ90319, KIAA0700, histone deacetylase complex subunit Sin3a; paired amphipathic helix protein Sin3a; transcriptional co-repressor Sin3A; transcriptional corepressor Sin3a; transcriptional regulator, SIN3A
Ska complex-Ska1*	SKA1	4	220134	C18orf24(name in earlier annotation), MGC10200, spindle and KT (kinetochore) associated 1; spindle and kinetochore-associated protein 1
Ska complex-Ska2*	SKA2	2	348235	FAM33A(name in earlier annotation), FLJ12758, MGC110975, family with sequence similarity 33, member A; spindle and KT (kinetochore) associated 2; spindle and kinetochore-associated protein 2
Ska complex-Ska3*	SKA3	9	221150	C13orf3(name in earlier annotation),RP11-101P17.12, MGC4832, RAMA1, spindle and kinetochore-associated protein 3
cohesin complex-hSMC1	SMC1A	1	8243	RP6-29D12.1, CDLS2, DKFZp686L19178, DXS423E, KIAA0178, MGC138332, SB1.8, SMC1, SMC1L1, SMC1alpha, SMCB, SMC protein 1A; SMC-1-alpha; SMC-1A; SMC1 (structural maintenance of chromosomes 1, yeast)-like 1; SMC1 structural maintenance of chromosomes 1-like 1; segregation of mitotic chromosomes 1; structural maintenance of chromosomes protein 1A
cohesin complex-hSMC1	SMC1B	3	27127	RP1-102D24.3, FLJ43748, SMC1BETA, SMC1L2, bK268H5, bK268H5.5, SMC protein 1B; SMC-1-beta; SMC-1B; SMC1 (structural maintenance of chromosomes 1, yeast)-like 1; SMC1 structural maintenance of chromosomes 1-like 2; mitosis-specific chromosome segregation protein like protein beta; structural maintenance of chromosomes protein 1B
condensin complex-hCAP-E/SMC2	SMC2	14	10592	CAP-E, CAPE, FLJ10093, SMC2L1, hCAP-E, SMC protein 2; SMC-2; SMC2 (structural maintenance of chromosomes 2, yeast)-like 1; SMC2 structural maintenance of chromosomes 2-like 1; XCAP-E homolog; chromosome-associated protein E; structural maintenance of chromosomes (SMC) family member, chromosome-associated protein E; structural maintenance of chromosomes protein 2
cohesin complex hSMC3 (note 5)	SMC3	2	9126	BAM, BMH, CDLS3, CSPG6, HCAP, SMC3L1,MC protein 3; SMC-3; basement membrane-associated chondroitin proteoglycan; chondroitin sulfate proteoglycan 6 (bamacan); chromosome-associated polypeptide; structural maintenance of chromosomes protein 3
condensin complex-hCAP-C/SMC4 (note 5)	SMC4	19	10051	CAPC, SMC4L1, hCAP-C, SMC protein 4; SMC-4; SMC4 structural maintenance of chromosomes 4-like 1; XCAP-C homolog; chromosome-associated polypeptide C; structural maintenance of chromosomes protein 4
Smurf2	SMURF2		64750	DKFZp686F0270, MGC138150, E3 ubiquitin ligase SMURF2; E3 ubiquitin-protein ligase SMURF2; SMAD ubiquitination regulatory factor 2; SMAD-specific E3 ubiquitin-protein ligase 2; hSMURF2
Astrin	SPAG5	16	10615	DEEPEST, MAP126, hMAP126, astrin; mitotic spindle associated protein p126; mitotic spindle coiled-coil related protein; mitotic spindle-associated protein p126; sperm-associated antigen 5
Ndc80 complex-hSpc24*	SPC24	2	147841	FLJ90806, SPBC24, hSpc24; kinetochore protein Spc24; spindle pole body component 24 homolog
Ndc80 complex-hSpc25*	SPC25	15	57405	AD024, MGC22228, SPBC25, 2600017H08Rik; kinetochore protein Spc25; spindle pole body component 25; spindle pole body component 25 homolog
FACT-SSRP1	SSRP1	1	6749	FACT, FACT80, T160, FACT 80 kDa subunit; FACT complex subunit SSRP1; FACTp80; chromatin-specific transcription elongation factor 80 kDa subunit; cisplatin-DNA SSRP; facilitates chromatin remodeling 80 kDa subunit; facilitates chromatin transcription complex 80 kDa subunit; facilitates chromatin transcription complex subunit SSRP1; hSSRP1; high mobility group box; recombination signal sequence rec…
cohesin complex-STAG1/SA1	STAG1		10274	DKFZp781D1416, SA1, SCC3 homolog 1; cohesin subunit SA-1; nuclear protein stromal antigen 1
cohesin complex-STAG2/SA2	STAG2		10735	RP11-517O1.1, DKFZp686P168, DKFZp781H1753, FLJ25871, SA-2, SA2, bA517O1.1, SCC3 homolog 2; cohesin subunit SA-2
cohesin complex-STAG3 (note 4)	STAG3		10734	SCC3 homolog 3; cohesin subunit SA-3; stromalin 3
CENP-X*	STRA13		201254	MGC14480, stimulated by retinoic acid 13
SUMO2	SUMO2		6613	HSMT3, MGC117191, SMT3B, SMT3H2, SMT3 homolog 2; sentrin 2; small ubiquitin-like modifier 2; small ubiquitin-related modifier 2; ubiquitin-like protein SMT3B
SUMO3	SUMO3		6612	SMT3A, SMT3H1, SUMO-3,SMT3 homolog 1; SMT3 suppressor of mif two 3 homolog 1; SUMO-2; small ubiquitin-related modifier 3; ubiquitin-like protein SMT3A
FACT-Spt16	SUPT16H	12	11198	CDC68, FACTP140, FLJ10857, FLJ14010, FLJ34357, SPT16/CDC68, FACT 140 kDa subunit; FACT complex subunit SPT16; chromatin-specific transcription elongation factor 140 kDa subunit; facilitates chromatin remodeling 140 kDa subunit; facilitates chromatin transcription complex subunit SPT16; hSPT16
Suv39H1	SUV39H1	1	6839	KMT1A, MG44, SUV39H,H3-K9-HMTase 1; Su(var)3-9 homolog 1; histone H3-K9 methyltransferase 1; histone-lysine N-methyltransferase SUV39H1; histone-lysine N-methyltransferase, H3 lysine-9 specific 1; lysine N-methyltransferase 1A; position-effect variegation 3-9 homolog
Tex14	TEX14		56155	CT113, cancer/testis antigen 113; protein kinase-like protein SgK307; sugen kinase 307; testis expressed sequence 14; testis-expressed protein 14; testis-expressed sequence 14; testis-expressed sequence 14 protein
TopoIIα	TOP2A	9	7153	TOP2, TP2A, DNA topoisomerase 2-alpha; DNA topoisomerase II, 170 kD; DNA topoisomerase II, alpha isozyme
53BP1	TP53BP1		7158	p202; 53BP1; FLJ41424; MGC138366;
TPR	TPR	1	7175	nuclear pore complex-associated protein TPR; nucleoprotein TPR; tumor potentiating region
MPS1/TTK*	TTK	15	7272	CT96, ESK, FLJ38280, MPS1, MPS1L1, PYT, cancer/testis antigen 96; dual specificity protein kinase TTK; monopolar spindle 1-like 1; phosphotyrosine picked threonine kinase; phosphotyrosine picked threonine-protein kinase
gamma(g)-tubulin ring complex-GCP2	TUBGCP2	2	10844	GCP2, MGC138162, SPBC97, Spc97p, GCP-2; gamma-ring complex protein 103 kDa; gamma-tubulin complex component 2; gamma-tubulin complex protein 2; h103p; hGCP2; hGrip103; hSpc97; spindle pole body protein Spc97 homolog
Crm1	XPO1	3	7514	CRM1, DKFZp686B1823, Exportin-1 (required for chromosome region maintenance); chromosome region maintenance 1 protein homolog; exp1; exportin 1 (CRM1, yeast, homolog); exportin-1
CENP-Z	ZNF276		92822	CENPZ; CENP-Z; ZFP276; ZNF477; FLJ38685; FLJ77809; MGC45417; MGC111410; MGC126480,OTTHUMP00000175353; centromere protein Z; zfp-276; zinc finger protein 276 homolog; zinc finger protein 477
ZNF330	ZNF330		27309	HSA6591, NOA36, OTTHUMP00000220135; OTTHUMP00000220137; nucleolar autoantigen 36; nucleolar cysteine-rich protein; zinc finger autoantigen 330
ZNF397	ZNF397		84307	MGC13250, ZNF47, ZSCAN15, zinc finger and SCAN domain-containing protein 15; zinc finger protein 47
CAMP	ZNF828	2	283489	CAMP; CHAMP; ZNF828; C13orf8; FLJ90413; KIAA1802,OTTHUMP00000018793; chromosome alignment-maintaining phosphoprotein; zinc finger protein 828
RZZ complex-hZW10*	ZW10	6	9183	HZW10, KNTC1AP, MGC149821, ZW10 homolog, centromere/kinetochore protein; centromere/kinetochore protein zw10 homolog; zeste white 10 homolog
RZZ complex-hZWilch*	ZWILCH	6	55055	FLJ10036, FLJ16343, KNTC1AP, MGC111034, hZwilch
ZWint-1*	ZWINT	34	11130	HZwint-1, KNTC2AP, MGC117174, ZWINT1, ZW10-interacting protein 1; human ZW10 interacting protein-1; zwint-1
3F3/2 epitopes (note 6)
TRIP13 (this work)	TRIP13	31	9319	16E1-BP; HPV16 E1 protein binding protein; HPV16 E1 protein-binding protein; TR-interacting protein 13; TRIP-13; human papillomavirus type 16 E1 protein-binding protein; pachytene checkpoint protein 2 homolog; thyroid receptor interacting protein 13; thyroid receptor-interacting protein 13
Note 1: The hypertext links in this column link to reports providing experimental evidence of the centromere/kinetochoer localization of indicated proteins.
Note 2: The hypertext links in this column link to PubMed Entrez Gene reports of indicated genes.
Note 3: Asterisks mark genes are considered "core" centromere/kinetochore proteins with better characterized mitosis-specific functions.
Note 4: STAG3 and Rec8 are meiosis specific proteins.
Note 5: Not all cohesin and condensin subunits have been experimentally demonstrated to localize at the centromere/kinetochore complex.
Note 6: 3F3/2 epitopes correlate to Plk1 phosphorylation at kinetochores, but not all substrates have been identified.
