# Supplementary material for: Identification of novel mitosis regulators through data mining with human centromere/kinetochore proteins as group queries
Source: BMC Cell Biol. 2012 Jun 19;13:15. doi: 10.1186/1471-2121-13-15 (PMC3419070; doi:10.1186/1471-2121-13-15)
Supplement: Additional file 2 — Table S2. Comparison of the centromere/kinetochore list compiled in this work with GO annotated centromere/kinetochore genes. [file 1471-2121-13-15-S2.xls]

## Sheet: Sheet1
Centromere/kinetochore proteins also annotated in GO	Centromere/kinetochore proteins NOT annotated in GO	GO annotated Centromere/kinetochore proteins without experimental evidence
AHCTF1	ACTR1A	APPBP2
APC	ANAPC1	AXIN2
APITD1	ANAPC10	BAZ1B
AURKB	ANAPC16	BBS4
AURKC	ATRX	CDC42
BIRC5	BMI1	CDK1
BOD1	BRCA1	CENPBD1
BUB1	C9orf114	CREBBP
BUB1B	CCDC75	CSNK1A1
BUB3	CDC16	CTNNB1
CASC5	CDC20	DAPK3
CBX1	CDC27	DAXX
CBX3	CFDP1	DNAH1
CBX5	CHD1	DNAH10
CCDC99	DDB1	DNAH11
CCNB1	DIAPH3	DNAH12
CDCA8	DVL2	DNAH14
CENPA	EP300	DNAH17
CENPB	FBXO28	DNAH2
CENPC1	HDAC1	DNAH3
CENPE	HDAC2	DNAH5
CENPF	JUB	DNAH6
CENPH	KIAA1267	DNAH7
CENPI	MAD2L1BP	DNAH8
CENPK	MAPK1	DNAH9
CENPL	MAPK3	DNAI2
CENPM	MAPRE1	DNAL4
CENPN	MBD1	DNALI1
CENPO	MBD2	DNHD1
CENPP	MEAF6	DNMT3A
CENPQ	MECP2	DSCC1
CENPT	MOBKL1A	DYNC1I2
CENPV	MYST1	DYNC2H1
CENPW	NCAPD2	DYNLRB1
CLASP1	NCAPG	DYNLRB2
CLASP2	NCAPG2	E7EVH7
CLIP1	NCAPH	ECT2
CTCF	NCAPH2	GSG2
DCTN1	NUDC	HELLS
DCTN2	NUDCD2	HIST1H4F
DCTN3	NUDCD3	IKZF1
DNMT1	ORC6L	JRKL
DNMT3B	PARP1	KIF11
DSN1	PARP2	KIF12
DYNC1H1	PEBP1	KIF13A
DYNC1I1	PHF2	KIF13B
DYNC1LI1	PHF6	KIF14
DYNLT3	PPP2R1B	KIF15
ERCC6L	PPP2R5B	KIF16B
HJURP	PPP2R5D	KIF17
INCENP	PPP2R5E	KIF18A
ITGB3BP	PRPF4B	KIF18B
KAT2B	PSRC1	KIF19
KIF2B	RAE1	KIF1A
KIF2C	RANBP2	KIF1B
KNTC1	RASSF2	KIF1C
LRWD1	REC8	KIF20A
MAD1L1	RNF8	KIF20B
MAD2L1	SMC2	KIF21A
MIS12	SMC4	KIF21B
MIS18A	SMURF2	KIF22
MIS18BP1	SSRP1	KIF23
MLF1IP	STAG3	KIF24
NCAPD3	SUMO2	KIF25
NDC80	SUPT16H	KIF26A
NDE1	TOP2A	KIF26B
NDEL1	TRIP13	KIF27
NEK2	TTK	KIF2A
NSL1	TUBGCP2	KIF3A
NUF2	ZNF276	KIF3B
NUP107	ZNF397	KIF3C
NUP133		KIF4A
NUP160		KIF4B
NUP37		KIF5A
NUP43		KIF5B
NUP85		KIF5C
NUP98		KIF6
OIP5		KIF7
ORC2		KIF9
PAFAH1B1		KIFC1
PBRM1		KIFC2
PINX1		KIFC3
PLK1		KLC1
PMF1		KLC2
PPP1CC		KLC3
PPP1R12A		KLC4
PPP2CA		KLP6
PPP2CB		MKI67
PPP2R1A		MLH3
PPP2R5A		MSH2
PPP2R5C		MSH3
PSEN1		NPHP3
PSEN2		NPM1
RACGAP1		POGZ
RAD21		RB1
RANGAP1		RBBP4
RCC2		RBBP7
REC8		RNF4
SEC13		RSF1
SEH1L		RUVBL1
SGOL1		SENP6
SGOL2		SEPT2
SIN3A		SEPT6
SKA1		SEPT7
SKA2		SMARCA5
SKA3		SS18L1
SKAP/C15orf23		STARD9
SMC1A		SUGT1
SMC1B		SUV39H2
SMC3		SUV420H1
SPAG5		SUV420H2
SPC24		TIGD1
SPC25		TIGD2
STAG1		TIGD3
STAG2		TIGD4
STAG3		TIGD5
STRA13		TIGD6
SUMO3		TIGD7
SUV39H1		TNKS
TEX14
TP53BP1
TPR
XPO1
ZNF330
ZNF828
ZW10
ZWILCH
ZWINT
