# Supplementary material for: Identification of novel mitosis regulators through data mining with human centromere/kinetochore proteins as group queries
Source: BMC Cell Biol. 2012 Jun 19;13:15. doi: 10.1186/1471-2121-13-15 (PMC3419070; doi:10.1186/1471-2121-13-15)
Supplement: Additional file 3 — Table S3. Summary table of all “top 50” genes that co-express with the 64 core centromere/kinetochore queries in Gene Sorter search. [file 1471-2121-13-15-S3.xls]

## Sheet: Sheet1
Ranking	Genes	Occurrences in top 50 lists
1	ZWINT	34
2	TRIP13	31
3	BUB1B	30
4	CCNB2	30
5	CHEK1	27
6	KIF14	26
7	STIL	26
8	PTTG1	25
9	RRM1	25
10	ESPL1	24
11	NCAPH	24
12	ITGB3BP	23
13	KIF2C	23
14	RACGAP1	22
15	RFC4	22
16	FOXM1	21
17	BUB1	20
18	CCNB1	20
19	CKS1B	20
20	DBF4	20
21	FANCI	20
22	MLF1IP	20
23	NUSAP1	20
24	OIP5	20
25	TPX2	20
26	CDC2	19
27	CDCA8	19
28	CENPE	19
29	HMMR	19
30	MELK	19
31	PLK1	19
32	SMC4	19
33	TMPO	18
34	UBE2C	18
35	CDC45L	17
36	CDCA3	17
37	RFC3	17
38	ASF1B	16
39	CDKN3	16
40	KIF11	16
41	MCM2	16
42	PPIL5	16
43	RFC5	16
44	SPAG5	16
45	CDC25A	15
46	CDC6	15
47	CDCA5	15
48	PCNA	15
49	SPC25	15
50	TTK	15
51	CDK2	14
52	CENPA	14
53	GMPS	14
54	KIFC1	14
55	KPNA2	14
56	PBK	14
57	SMC2	14
58	TIMELESS	14
59	TYMS	14
60	CKAP2	13
61	DDX39	13
62	DTL	13
63	GMNN	13
64	MRPL39	13
65	NEK2	13
66	PSMG1	13
67	TTF2	13
68	WHSC1	13
69	ABCF1	12
70	IGF2BP3	12
71	MCM4	12
72	NDC80	12
73	POLE2	12
74	RNASEH2A	12
75	SUPT16H	12
76	UBE2T	12
77	AK129567	11
78	CENPF	11
79	CTPS	11
80	DLGAP5	11
81	DUT	11
82	KNTC1	11
83	MAD2L1	11
84	NUP155	11
85	PAK6	11
86	CCNA2	10
87	CDCA7	10
88	KIF20B	10
89	MCM3	10
90	WDR12	10
91	ARHGAP11A	9
92	AURKA	9
93	BLM	9
94	C13orf3	9
95	CHTF18	9
96	EZH2	9
97	GINS1	9
98	HJURP	9
99	MICB	9
100	NCAPD2	9
101	NUP107	9
102	NUP205	9
103	PAXIP1	9
104	PKMYT1	9
105	PPAT	9
106	TOP2A	9
107	TROAP	9
108	TSR1	9
109	TUBGCP4	9
110	BRCA2	8
111	CKAP2L	8
112	DHFR	8
113	DNAH8	8
114	FAM83D	8
115	FANCA	8
116	KIF20A	8
117	LRPPRC	8
118	MCM6	8
119	NOL11	8
120	PLK4	8
121	RAN	8
122	RANBP1	8
123	RSPH10B	8
124	SNRPF	8
125	ASPM	7
126	C13orf34	7
127	CCHCR1	7
128	CCNE2	7
129	CDC20	7
130	CDC25C	7
131	FANCD2	7
132	KIF23	7
133	LARP4	7
134	MLH1	7
135	NUF2	7
136	OR2H1	7
137	ORC6L	7
138	PRC1	7
139	RCCD1	7
140	RPP30	7
141	SIP1	7
142	SSBP1	7
143	TSPY3	7
144	ASB17	6
145	BRIP1	6
146	C12orf48	6
147	C15orf42	6
148	CKS2	6
149	CMTM1	6
150	DDX10	6
151	DDX21	6
152	DLEU2	6
153	DTYMK	6
154	EPR-1	6
155	GTF2H2B	6
156	GTPBP6	6
157	HBZ	6
158	HORMAD1	6
159	IDE	6
160	KIF15	6
161	KIF18A	6
162	KIF4A	6
163	LMNB1	6
164	LOC441259	6
165	MPP6	6
166	OR4M2	6
167	ORC5L	6
168	PPP1R11	6
169	RBBP8	6
170	RPA3	6
171	SLC25A46	6
172	SPRR2A	6
173	TMEM11	6
174	TOE1	6
175	TTLL12	6
176	VPS52	6
177	ZW10	6
178	ZWILCH	6
179	ABCE1	5
180	ADAM2	5
181	AK128837	5
182	AK307324	5
183	AL832447	5
184	ANAPC1	5
185	ATP8B3	5
186	BEND2	5
187	BUD31	5
188	C10orf96	5
189	C11orf64	5
190	C11orf82	5
191	C12orf50	5
192	C1QBP	5
193	CCDC42	5
194	CDC23	5
195	CDC7	5
196	CDCA4	5
197	CDCA7L	5
198	CENPM	5
199	CLEC4C	5
200	DARS2	5
201	DNAH17	5
202	DYRK4	5
203	E2F1	5
204	FAM55A	5
205	FBXO47	5
206	FGFR1OP	5
207	FLJ40235	5
208	H2AFZ	5
209	hCG_1798305	5
210	ITGAE	5
211	KIAA1524	5
212	LRRC63	5
213	METTL4	5
214	MKI67	5
215	NCAPG	5
216	NOC2L	5
217	NUP35	5
218	OR2L1P	5
219	ORC2L	5
220	POLE3	5
221	POLQ	5
222	POT1	5
223	POTEB	5
224	POTEE	5
225	PPEF1	5
226	PSMA5	5
227	RNF8	5
228	SFRS2	5
229	SGOL2	5
230	SLCO6A1	5
231	SRPK1	5
232	SSX5	5
233	TEX11	5
234	TFDP1	5
235	THUMPD2	5
236	TOPBP1	5
237	TPTE2	5
238	XAGE1D	5
239	XRCC6BP1	5
240	ACTL6A	4
241	ADAMTS6	4
242	AK058053	4
243	AQR	4
244	ARFGAP2	4
245	ARL2BP	4
246	ATAD5	4
247	AY236870	4
248	BC040328	4
249	BC052945	4
250	BC065763	4
251	BTNL8	4
252	C10orf27	4
253	C12orf42	4
254	C14orf143	4
255	C14orf169	4
256	C15orf60	4
257	C18orf24	4
258	C2orf61	4
259	C6orf173	4
260	C6orf224	4
261	CAMP	4
262	CCBL1	4
263	CCT2	4
264	CCT5	4
265	CEP110	4
266	CEP55	4
267	CT45-4	4
268	CTR9	4
269	DAZAP1	4
270	DDX46	4
271	DEPDC1	4
272	DKKL1	4
273	DNAJC2	4
274	DOK1	4
275	E4F1	4
276	EFTUD1	4
277	EIF6	4
278	ERCC6	4
279	EXO1	4
280	FAM54A	4
281	FKBP6	4
282	FLJ44048	4
283	FTMT	4
284	G3BP1	4
285	GDI1	4
286	GML	4
287	GSG2	4
288	GTF2H2D	4
289	GTSE1	4
290	HMGA1	4
291	HTR7	4
292	HYLS1	4
293	IFT52	4
294	IL23R	4
295	ITPKC	4
296	KCNU1	4
297	KCTD20	4
298	KIF22	4
299	KLHL7	4
300	KRTAP13-2	4
301	LL0XNC01-19D8.1	4
302	LOC100169752	4
303	LOC338588	4
304	MAK16	4
305	MCART2	4
306	METAP1	4
307	MICALCL	4
308	MID2	4
309	MTF2	4
310	MYBL2	4
311	NEIL3	4
312	NGLY1	4
313	NSMCE2	4
314	NUP153	4
315	NUP37	4
316	NUP54	4
317	NUP85	4
318	PAICS	4
319	PHOSPHO1	4
320	PKD2L2	4
321	PLAGL2	4
322	PLEKHG4	4
323	PLXNA1	4
324	PMAIP1	4
325	POLR3K	4
326	POTED	4
327	PPIL1	4
328	PRAMEF11	4
329	PSMB4	4
330	RAD51	4
331	RAD54L	4
332	RBM23	4
333	RBMY1F	4
334	RECQL4	4
335	RIBC2	4
336	RIMBP3C	4
337	SCML2	4
338	SLC7A1	4
339	SLC9A11	4
340	SNRPG	4
341	SPACA1	4
342	SPATA16	4
343	TAF5	4
344	TBC1D10B	4
345	TCP1	4
346	TEX15	4
347	TGIF2LX	4
348	TH1L	4
349	THOC3	4
350	TMEM69	4
351	TRIM24	4
352	TRIM39	4
353	TRIM55	4
354	USP1	4
355	UTP18	4
356	WDR76	4
357	YBX1	4
358	ZNF207	4
359	ZNF680	4
360	ABCC12	3
361	ADAM18	3
362	ADAM30	3
363	ADAM7	3
364	ADAMTS20	3
365	ADSL	3
366	AF277175	3
367	AIFM1	3
368	AIPL1	3
369	AK057104	3
370	AK057455	3
371	AK128559	3
372	AKAP11	3
373	ARID3B	3
374	ASXL1	3
375	ATL2	3
376	ATP5S	3
377	AX747132	3
378	AY343902	3
379	BARD1	3
380	BAZ1A	3
381	BC031243	3
382	BC036345	3
383	BC038717	3
384	BC039000	3
385	BC041470	3
386	BC041818	3
387	BC043529	3
388	BC070365	3
389	BC089392	3
390	BLMH	3
391	BRCA1	3
392	BTAF1	3
393	BX648094	3
394	C11orf58	3
395	C12orf4	3
396	C12orf55	3
397	C13orf28	3
398	C14orf133	3
399	C15orf29	3
400	C17orf71	3
401	C1orf129	3
402	C1orf14	3
403	C20orf4	3
404	C22orf31	3
405	C3orf34	3
406	C6orf15	3
407	C7orf49	3
408	CAD	3
409	CAPZA1	3
410	CASC5	3
411	CCDC15	3
412	CCDC21	3
413	CCDC49	3
414	CCDC99	3
415	CCNF	3
416	CDK4	3
417	CDKN2B	3
418	CENPK	3
419	CETN3	3
420	CHAF1A	3
421	CLEC12B	3
422	CLEC9A	3
423	CLP1	3
424	CLSPN	3
425	COL24A1	3
426	CPXCR1	3
427	CSNK2B	3
428	CSTF2	3
429	CSTF3	3
430	CT45-6	3
431	CTCFL	3
432	DAP3	3
433	DEPDC1B	3
434	DKFZp586D2223	3
435	DNAI1	3
436	DONSON	3
437	DPM1	3
438	DQ589342	3
439	DQ596473	3
440	E2F2	3
441	EIF4A2	3
442	EIF4A3	3
443	ENDOG	3
444	ENTHD1	3
445	FAM117A	3
446	FAM46D	3
447	FANCM	3
448	FKSG42	3
449	FLG	3
450	FLJ44881	3
451	FUSIP1	3
452	GABBR1	3
453	GART	3
454	GBF1	3
455	GIF	3
456	GJA9	3
457	GLRA3	3
458	GORASP2	3
459	GPAA1	3
460	GPRC5D	3
461	GTF2I	3
462	H2AFV	3
463	hDV103S1	3
464	HEATR2	3
465	HEMGN	3
466	HMGB1	3
467	HMGN1	3
468	HNRNPU	3
469	hPMS7	3
470	IFNB1	3
471	IL9R	3
472	ILF2	3
473	INTS8	3
474	IQCE	3
475	ISLR2	3
476	KATNA1	3
477	KCTD19	3
478	KEL	3
479	KIAA0195	3
480	KIAA0391	3
481	KIAA0586	3
482	KIAA0947	3
483	KRT81	3
484	LALBA	3
485	LBR	3
486	LIG1	3
487	LOC440896	3
488	LOC642636	3
489	LOC647107	3
490	LRRC57	3
491	LYPLA1	3
492	LYPLA2	3
493	LYPLA2P1	3
494	MALT1	3
495	MASTL	3
496	MBD5	3
497	MCM7	3
498	MDGA1	3
499	MED20	3
500	MEP1A	3
501	MFAP1	3
502	MGC131512	3
503	MND1	3
504	MPHOSPH10	3
505	MPHOSPH9	3
506	MS4A3	3
507	MTHFD1	3
508	MUTYH	3
509	MXD3	3
510	NAT10	3
511	NCAPG2	3
512	NCBP1	3
513	NFE2L3	3
514	NLRP4	3
515	NSFL1C	3
516	NT5C1B	3
517	NUDC	3
518	OCIAD1	3
519	ODF2	3
520	OLAH	3
521	OPN1MW	3
522	OR4F16	3
523	OTOA	3
524	OVOS2	3
525	OXSR1	3
526	PAGE5	3
527	PARL	3
528	PDS5A	3
529	PDSS1	3
530	PFDN6	3
531	PI4KB	3
532	PIAS4	3
533	PIGB	3
534	PIP4K2B	3
535	PLAC1L	3
536	PML	3
537	PMS2L5	3
538	POLR2C	3
539	POLR2D	3
540	POP7	3
541	PPIH	3
542	PPT2	3
543	PRIM2	3
544	PRKAR1A	3
545	PRPF38A	3
546	PSMD3	3
547	PSMD6	3
548	PTTG3	3
549	PUF60	3
550	PUM1	3
551	PYCRL	3
552	RAB7A	3
553	RAD18	3
554	RAD51AP1	3
555	RBM28	3
556	RBMY1B	3
557	RDM1	3
558	RG9MTD2	3
559	RIMBP3	3
560	RPIA	3
561	RXRB	3
562	RYBP	3
563	SAAL1	3
564	SAPS3	3
565	SART1	3
566	SCAMP3	3
567	SCMH1	3
568	SERINC3	3
569	SFRS12	3
570	SFRS4	3
571	SIGMAR1	3
572	SIKE	3
573	SKIV2L2	3
574	SMC1B	3
575	SNX15	3
576	SPATA9	3
577	SSX4B	3
578	TAF15	3
579	TAF2	3
580	TAF9	3
581	TARBP2	3
582	TARDBP	3
583	TBCA	3
584	TCERG1	3
585	TCP10	3
586	TEKT2	3
587	TFAM	3
588	TIPIN	3
589	TMEM41A	3
590	TNF	3
591	TNFa	3
592	TOX4	3
593	TRA2A	3
594	TRAIP	3
595	TRIM59	3
596	TRIML1	3
597	TTLL9	3
598	TUBB	3
599	TULP2	3
600	TXNDC8	3
601	TXNDC9	3
602	UBQLN2	3
603	UBQLNL	3
604	UBR4	3
605	UHRF1	3
606	UNC45A	3
607	USP39	3
608	VPS26A	3
609	VWA3B	3
610	WDR20	3
611	WDR37	3
612	WDR46	3
613	WIPI2	3
614	XPO1	3
615	XRCC3	3
616	YME1L1	3
617	YTHDF1	3
618	ZBTB39	3
619	ZNF146	3
620	ZNF197	3
621	ZNF259	3
622	ZNF263	3
623	ZNF434	3
624	ZNF560	3
625	ZZZ3	3
626	40428	2
627	40435	2
628	A2ML1	2
629	AAAS	2
630	AASDHPPT	2
631	AATF	2
632	ABHD3	2
633	ACAP2	2
634	ACLY	2
635	ACVR2B	2
636	ADAM17	2
637	ADAM21P	2
638	AF401215	2
639	AGBL2	2
640	AHSA1	2
641	AK025581	2
642	AK026965	2
643	AK055012	2
644	AK091396	2
645	AK093165	2
646	AK097654	2
647	AK097805	2
648	AK124897	2
649	AK127969	2
650	AK128059	2
651	AK130911	2
652	AK309476	2
653	AK310252	2
654	AK7	2
655	AKT3	2
656	ALG6	2
657	ALG8	2
658	ANAPC11	2
659	ANKFN1	2
660	ANP32B	2
661	APOBEC3H	2
662	ARFGAP1	2
663	ARHGAP11B	2
664	ARHGAP19	2
665	ARHGDIA	2
666	ARID4B	2
667	ARL6IP6	2
668	ARMC4	2
669	ARMC6	2
670	ARRDC5	2
671	ATAD2	2
672	ATG4B	2
673	ATG5	2
674	ATP5J2	2
675	ATRX	2
676	ATXN2L	2
677	ATXN3L	2
678	AY312144	2
679	B3GALT1	2
680	BANF1	2
681	BAT2D1	2
682	BAT2L	2
683	BC021741	2
684	BC032915	2
685	BC033997	2
686	BC035187	2
687	BC036043	2
688	BC038537	2
689	BC040628	2
690	BC042169	2
691	BC043280	2
692	BC043286	2
693	BC043511	2
694	BC043534	2
695	BC043541	2
696	BC045668	2
697	BC046483	2
698	BC047638	2
699	BC048143	2
700	BC050343	2
701	BC051727	2
702	BC052942	2
703	BC069815	2
704	BFSP2	2
705	BLOC1S1	2
706	BOLA2B	2
707	BPI	2
708	BRF2	2
709	BRS3	2
710	BX248748	2
711	C10orf122	2
712	C10orf28	2
713	C10orf68	2
714	C10orf88	2
715	C11orf57	2
716	C11orf67	2
717	C12orf12	2
718	C12orf24	2
719	C12orf32	2
720	C12orf40	2
721	C12orf63	2
722	C14orf23	2
723	C15orf55	2
724	C16orf59	2
725	C17orf46	2
726	C17orf49	2
727	C17orf62	2
728	C18orf8	2
729	C19orf40	2
730	C19orf50	2
731	C1orf103	2
732	C1orf156	2
733	C20orf152	2
734	C2orf57	2
735	C5orf34	2
736	C5orf39	2
737	C6orf103	2
738	C6orf26	2
739	CAGE1	2
740	CALM1	2
741	CALM2	2
742	CALR3	2
743	CBFB	2
744	CBX3	2
745	CCDC34	2
746	CCDC43	2
747	CCDC55	2
748	CCDC67	2
749	CCDC79	2
750	CCDC83	2
751	CCDC86	2
752	CCDC9	2
753	CCNA1	2
754	CCRN4L	2
755	CCT4	2
756	CCT7	2
757	CD38	2
758	CDC123	2
759	CDC42BPA	2
760	CDH26	2
761	CDKN2AIP	2
762	CDT1	2
763	CDY1	2
764	CDY2A	2
765	CEBPZ	2
766	CENPH	2
767	CENPQ	2
768	CEP120	2
769	CEP152	2
770	CEP76	2
771	CHD1L	2
772	CHLR1	2
773	CHMP1B	2
774	CHRNB4	2
775	CHST4	2
776	CHUK	2
777	CIAPIN1	2
778	CIB4	2
779	CLPX	2
780	CNBD1	2
781	CNGB3	2
782	COASY	2
783	COIL	2
784	COPB1	2
785	COQ3	2
786	COQ5	2
787	CORO7	2
788	Cort	2
789	COX7B2	2
790	CPSF3	2
791	CPSF4	2
792	CR618830	2
793	CR619557	2
794	CR625276	2
795	CRADD	2
796	CRLF3	2
797	CRYBB2	2
798	CSTF2T	2
799	CXCR6	2
800	CXorf22	2
801	CXorf48	2
802	CXorf61	2
803	CYP2R1	2
804	D10S102	2
805	DCPS	2
806	DCST1	2
807	DCX	2
808	DDHD2	2
809	DDI1	2
810	DDX11	2
811	DENR	2
812	DHODH	2
813	DHRSX	2
814	DHX15	2
815	DHX8	2
816	DKC1	2
817	DKFZp434F1719	2
818	DKFZp434L187	2
819	DLG1	2
820	DLST	2
821	DNA2	2
822	DNAH9	2
823	DNAJC5G	2
824	DNMT1	2
825	DNTTIP2	2
826	DPEP2	2
827	DPH5	2
828	DPM2	2
829	DPPA2	2
830	DPY19L3	2
831	DQ574353	2
832	DQ581652	2
833	DQ591995	2
834	DQ593675	2
835	DQ599872	2
836	DQ786271	2
837	DRD1	2
838	DSCC1	2
839	DSCR3	2
840	DUSP11	2
841	EFCAB1	2
842	EFNA3	2
843	EIF2B2	2
844	EIF3A	2
845	EIF3J	2
846	EIF4G2	2
847	ERH	2
848	EXD1	2
849	FAM122B	2
850	FAM12A	2
851	FAM12B	2
852	FAM168B	2
853	FAM18A	2
854	FAM22D	2
855	FAM33A	2
856	FAM40A	2
857	FAM71A	2
858	FAM75A2	2
859	FAM96B	2
860	FAM9A	2
861	FANCC	2
862	FBXO43	2
863	FBXW11	2
864	FBXW2	2
865	FLJ00317	2
866	FMN1	2
867	FMR1NB	2
868	FN3KRP	2
869	FOXP1	2
870	FRG1	2
871	FRS3	2
872	FRYL	2
873	FTSJ3	2
874	FZD9	2
875	GABARAPL2	2
876	GABPB1	2
877	GABRG1	2
878	GAGE1	2
879	GALNT6	2
880	GBX1	2
881	GCUD2	2
882	GFER	2
883	GIGYF2	2
884	GINS2	2
885	GIYD2	2
886	GLRA2	2
887	GNB1	2
888	GNB2	2
889	GNRH1	2
890	GP6	2
891	GPATCH4	2
892	GPR107	2
893	GPR127	2
894	GPR68	2
895	GPSM3	2
896	GSPT1	2
897	GSR	2
898	GTF2A1	2
899	GTF3A	2
900	GTF3C3	2
901	GUCY2C	2
902	GUK1	2
903	GUSBL2	2
904	H2AFY	2
905	HDAC2	2
906	HERC2	2
907	HGS	2
908	HICE1	2
909	HIRIP3	2
910	HIST1H2AB	2
911	HIST1H4D	2
912	HMGN2	2
913	HMGXB4	2
914	HNRNPK	2
915	HOXB5	2
916	HOXC4	2
917	hPMS8	2
918	HPS6	2
919	HSPA14	2
920	HTR3A	2
921	IFLTD1	2
922	ILF3	2
923	IMMT	2
924	IMP3	2
925	IPO9	2
926	IQCB1	2
927	IQCF1	2
928	IQCF3	2
929	IWS1	2
930	JAKMIP1	2
931	JTV1	2
932	KAZALD1	2
933	KCNH5	2
934	KCTD6	2
935	KIAA0020	2
936	KIAA0101	2
937	KIAA0426	2
938	KIAA0528	2
939	KIAA0776	2
940	KIAA0922	2
941	KIAA1429	2
942	KLHDC10	2
943	KLHL12	2
944	KRTAP9-8	2
945	LANCL1	2
946	LARP7	2
947	LCMT2	2
948	LCN1	2
949	LDHAL6B	2
950	LIN28B	2
951	LIPK	2
952	LMNB2	2
953	LOC100144604	2
954	LOC126075	2
955	LOC158830	2
956	LOC196913	2
957	LOC253724	2
958	LOC284749	2
959	LOC390688	2
960	LOC399815	2
961	LOC440905	2
962	LOC552889	2
963	LOC554226	2
964	LOC645545	2
965	LOC92270	2
966	LRIG2	2
967	LRRC37B2	2
968	LRRIQ4	2
969	LSM12	2
970	LSM3	2
971	MAD2L1BP	2
972	MAD2L2	2
973	MAEA	2
974	MAGEA3	2
975	MAGEA4	2
976	MAGEB6	2
977	MAGEC2	2
978	MAK	2
979	MANEAL	2
980	MAP3K10	2
981	MAP3K14	2
982	MAP3K7IP1	2
983	MAPRE1	2
984	MBD3L1	2
985	MCM5	2
986	MED23	2
987	MED27	2
988	MEI1	2
989	MEN1	2
990	METTL1	2
991	MFSD9	2
992	MGC26597	2
993	MGC39372	2
994	MGC40069	2
995	MICAL1	2
996	MOAP1	2
997	MOBKL3	2
998	MOCS3	2
999	MOV10L1	2
1000	MRFAP1L1	2
1001	MRPL1	2
1002	MRPL22	2
1003	MRPL3	2
1004	MRPL42	2
1005	MRPL44	2
1006	MRPL45	2
1007	MRPL49	2
1008	MRPL9	2
1009	MS4A13	2
1010	MSH5	2
1011	MTFMT	2
1012	MTMR12	2
1013	MTR	2
1014	MTRF1L	2
1015	MTX1	2
1016	MUC2	2
1017	MUS81	2
1018	MYCBP	2
1019	MYO1H	2
1020	N4BP3	2
1021	NAPG	2
1022	NARS2	2
1023	NASP	2
1024	NAT1	2
1025	NBR2	2
1026	NCL	2
1027	NCRNA00119	2
1028	NDST4	2
1029	NDUFA5	2
1030	NDUFA9	2
1031	NHEDC1	2
1032	NLRP7	2
1033	NME6	2
1034	NOL9	2
1035	NOP16	2
1036	NPAT	2
1037	NSF	2
1038	NUDT1	2
1039	NUP62	2
1040	NUP93	2
1041	NVL	2
1042	NXF2	2
1043	OCLM	2
1044	OR11L1	2
1045	OR1F1	2
1046	OR1J2	2
1047	OR2C1	2
1048	OR2J2	2
1049	OR4D2	2
1050	OR51L1	2
1051	OR7A5	2
1052	OR7C1	2
1053	OR8G1	2
1054	OR9G4	2
1055	OR9K2	2
1056	ORC1L	2
1057	OSCAR	2
1058	OVCH1	2
1059	P2RY2	2
1060	P2RY8	2
1061	PARN	2
1062	PASD1	2
1063	PCBP1	2
1064	PCF11	2
1065	PCMT1	2
1066	PDCD11	2
1067	PEX26	2
1068	PFKL	2
1069	PGBD1	2
1070	PHF10	2
1071	PIF1	2
1072	PITPNB	2
1073	PJA1	2
1074	PLCXD1	2
1075	PLEKHJ1	2
1076	PMS2L14	2
1077	PMS2L3	2
1078	PNAS-1	2
1079	PNRC2	2
1080	POLDIP3	2
1081	POLR2B	2
1082	POLR2F	2
1083	POLR2H	2
1084	POLS	2
1085	POM121	2
1086	POM121C	2
1087	POP4	2
1088	POTEA	2
1089	POU2F2	2
1090	PPIE	2
1091	PPP2R5E	2
1092	PRAMEF13	2
1093	PRCD	2
1094	PREPL	2
1095	PRIM1	2
1096	PRKRIR	2
1097	PRPH	2
1098	PSEN1	2
1099	PSKH1	2
1100	PSMA6	2
1101	PSMA8	2
1102	PSMB2	2
1103	PSMB3	2
1104	PSMC3IP	2
1105	PSMC4	2
1106	PSMC6	2
1107	PSMD12	2
1108	PTMA	2
1109	PTPN7	2
1110	PUM2	2
1111	PWP1	2
1112	PXMP4	2
1113	R3HDM2	2
1114	RAB14	2
1115	RAB5A	2
1116	RAB5B	2
1117	RAB6A	2
1118	RAD21	2
1119	RAD54L2	2
1120	RAD9B	2
1121	RAET1E	2
1122	RALY	2
1123	RBM25	2
1124	RBM34	2
1125	RBM42	2
1126	RBMY1A1	2
1127	RCOR1	2
1128	REXO1L1	2
1129	RGS	2
1130	RHEBL1	2
1131	RHOXF2B	2
1132	RIMKLA	2
1133	RIOK1	2
1134	RMI1	2
1135	RNASE11	2
1136	RNF216	2
1137	RNF32	2
1138	RRP1B	2
1139	RRP7A	2
1140	RSPH4A	2
1141	RSRC2	2
1142	RTKN2	2
1143	RUVBL1	2
1144	SAE1	2
1145	SART3	2
1146	SASS6	2
1147	SDAD1	2
1148	SEC24B	2
1149	SEC61G	2
1150	SETD1A	2
1151	SF3A1	2
1152	SF3A3	2
1153	SFRS1	2
1154	SFRS10	2
1155	SFRS11	2
1156	SFRS7	2
1157	SGOL1	2
1158	SH3BP1	2
1159	SH3TC2	2
1160	SHMT2	2
1161	SLC25A40	2
1162	SLC25A5	2
1163	SLC26A10	2
1164	SLC28A3	2
1165	SLC30A3	2
1166	SLC36A3	2
1167	SLC6A7	2
1168	SLC9A6	2
1169	SLCO1C1	2
1170	SLMAP	2
1171	SMAP1	2
1172	SMC3	2
1173	SMC6	2
1174	SMO	2
1175	SNAPC5	2
1176	SNRNP200	2
1177	SNRNP27	2
1178	SNRNP70	2
1179	SNRPA1	2
1180	SOX30	2
1181	SPAG7	2
1182	SPAM1	2
1183	SPATA1	2
1184	SPATA5	2
1185	SPATA5L1	2
1186	SPATC1	2
1187	SPC24	2
1188	SPINK2	2
1189	SPO11	2
1190	SRP19	2
1191	SSX1	2
1192	SSX3	2
1193	SSX7	2
1194	SSX9	2
1195	STRADA	2
1196	STRN3	2
1197	STRN4	2
1198	SUB1	2
1199	SUMO1	2
1200	TACC3	2
1201	TAF1B	2
1202	TAF7L	2
1203	TAS2R42	2
1204	TBC1D21	2
1205	TBCC	2
1206	TBL3	2
1207	TCF3	2
1208	TCFL5	2
1209	TCOF1	2
1210	TCP11	2
1211	TCRBV7S3A2	2
1212	TEKT5	2
1213	TERF1	2
1214	TERF2IP	2
1215	TEX101	2
1216	TFDP2	2
1217	TINP1	2
1218	TK1	2
1219	TM4SF20	2
1220	TMCO5A	2
1221	TMEM136	2
1222	TMEM146	2
1223	TMEM48	2
1224	TMEM70	2
1225	TNFSF4	2
1226	TNFSF9	2
1227	TOMM34	2
1228	TP53TG5	2
1229	TPK1	2
1230	TPP2	2
1231	TRA	2
1232	TRIM37	2
1233	TSN	2
1234	TSPAN16	2
1235	TSPYL4	2
1236	TSSC4	2
1237	TTC21A	2
1238	TTY2	2
1239	TUBD1	2
1240	TUBGCP2	2
1241	TXNDC3	2
1242	TYW1	2
1243	UBA1	2
1244	UBAP2	2
1245	UBE2A	2
1246	UBE2G1	2
1247	UBE2NL	2
1248	UBE2U	2
1249	UBE2Z	2
1250	UBTFL2	2
1251	UFD1L	2
1252	UPF3A	2
1253	URM1	2
1254	USP22	2
1255	USP30	2
1256	USP37	2
1257	USP47	2
1258	USP7	2
1259	USP8	2
1260	USP9X	2
1261	VARS	2
1262	VCPIP1	2
1263	VSTM2A	2
1264	WAPAL	2
1265	WBP4	2
1266	WDHD1	2
1267	WDR3	2
1268	WDR47	2
1269	WDR51A	2
1270	WDR55	2
1271	WDR64	2
1272	WFDC10A	2
1273	WFDC13	2
1274	XKR3	2
1275	XRCC5	2
1276	YY1	2
1277	ZBED1	2
1278	ZCWPW1	2
1279	ZDHHC12	2
1280	ZDHHC14	2
1281	ZIC3	2
1282	ZKSCAN4	2
1283	ZNF266	2
1284	ZNF318	2
1285	ZNF443	2
1286	ZNF473	2
1287	ZNF541	2
1288	ZNF57	2
1289	ZNF606	2
1290	ZNF665	2
1291	ZNF689	2
1292	ZNF705D	2
1293	ZNF706	2
1294	ZNF804A	2
1295	ZNF823	2
1296	ZNF828	2
1297	ZNF93	2
1298	39879	1
1299	39880	1
1300	40065	1
1301	40070	1
1302	40071	1
1303	40242	1
1304	40436	1
1305	40513	1
1306	AAMP	1
1307	AASDH	1
1308	AB231715	1
1309	AB231721	1
1310	ABCA12	1
1311	ABCB9	1
1312	ABCG4	1
1313	ABHD12B	1
1314	ABT1	1
1315	ACAD10	1
1316	ACAT2	1
1317	ACER3	1
1318	ACOXL	1
1319	ACRC	1
1320	ACSS3	1
1321	ACTN3	1
1322	ACVR1	1
1323	ADAM21	1
1324	ADAM22	1
1325	ADAMTS9	1
1326	ADAMTSL2	1
1327	ADCK5	1
1328	ADCY2	1
1329	ADCYAP1	1
1330	ADD1	1
1331	ADORA2A	1
1332	ADORA2B	1
1333	ADPGK	1
1334	ADRBK1	1
1335	ADRM1	1
1336	AF086563	1
1337	AF088041	1
1338	AF131817	1
1339	AF283776	1
1340	AF301223	1
1341	AF400501	1
1342	AFP	1
1343	AGAP6	1
1344	AGAP8	1
1345	AGPAT4	1
1346	AGPS	1
1347	AHCYL1	1
1348	AK000271	1
1349	AK023809	1
1350	AK024141	1
1351	AK025117	1
1352	AK026100	1
1353	AK026512	1
1354	AK055166	1
1355	AK055386	1
1356	AK055742	1
1357	AK055876	1
1358	AK056073	1
1359	AK056332	1
1360	AK056384	1
1361	AK056417	1
1362	AK056518	1
1363	AK056561	1
1364	AK056817	1
1365	AK057275	1
1366	AK057297	1
1367	AK057335	1
1368	AK057451	1
1369	AK058104	1
1370	AK090661	1
1371	AK090854	1
1372	AK091254	1
1373	AK091527	1
1374	AK091689	1
1375	AK091798	1
1376	AK093172	1
1377	AK093193	1
1378	AK093205	1
1379	AK093356	1
1380	AK094208	1
1381	AK094309	1
1382	AK094352	1
1383	AK095045	1
1384	AK096014	1
1385	AK096250	1
1386	AK097058	1
1387	AK097158	1
1388	AK097447	1
1389	AK097500	1
1390	AK097516	1
1391	AK097585	1
1392	AK097607	1
1393	AK097655	1
1394	AK097706	1
1395	AK097759	1
1396	AK097777	1
1397	AK097791	1
1398	AK098078	1
1399	AK098570	1
1400	AK123584	1
1401	AK123826	1
1402	AK123891	1
1403	AK124226	1
1404	AK124349	1
1405	AK125149	1
1406	AK125288	1
1407	AK125850	1
1408	AK125932	1
1409	AK125982	1
1410	AK126092	1
1411	AK126532	1
1412	AK127120	1
1413	AK127288	1
1414	AK127400	1
1415	AK127460	1
1416	AK127472	1
1417	AK127877	1
1418	AK128037	1
1419	AK128486	1
1420	AK2	1
1421	AK293020	1
1422	AK308609	1
1423	AK309664	1
1424	AK309762	1
1425	AK310296	1
1426	AK310310	1
1427	AK310642	1
1428	AKAP10	1
1429	AKAP14	1
1430	AL050132	1
1431	AL133568	1
1432	AL832059	1
1433	AL832227	1
1434	AL833219	1
1435	ALG10B	1
1436	ALG3	1
1437	ALKBH3	1
1438	ALOX15	1
1439	ALS2CL	1
1440	ALS2CR4	1
1441	AMD1	1
1442	AMELX	1
1443	AMHR2	1
1444	AMMECR1L	1
1445	AMN	1
1446	ANAPC2	1
1447	ANAPC5	1
1448	ANGEL1	1
1449	ANK1	1
1450	ANKAR	1
1451	ANKHD1-EIF4EBP3	1
1452	ANKMY2	1
1453	ANKRD20A2	1
1454	ANKRD26	1
1455	ANKRD30B	1
1456	ANKRD46	1
1457	ANXA13	1
1458	AP2A1	1
1459	AP3S1	1
1460	AP4M1	1
1461	APEX1	1
1462	APH1A	1
1463	APIP	1
1464	APOBEC3A	1
1465	APOBEC3C	1
1466	APOBEC3G	1
1467	APOBEC4	1
1468	APOO	1
1469	ARAF	1
1470	ARC	1
1471	ARCN1	1
1472	ARD1A	1
1473	ARF1	1
1474	ARFGEF1	1
1475	ARFGEF2	1
1476	ARHGAP12	1
1477	ARHGEF18	1
1478	ARIH2	1
1479	ARL1	1
1480	ARL11	1
1481	ARMC2	1
1482	ARMC3	1
1483	ARMCX3	1
1484	ARMCX6	1
1485	ARPC3	1
1486	ARPP-19	1
1487	ARV1	1
1488	ASB3	1
1489	ASB7	1
1490	ASH2L	1
1491	ASMT	1
1492	ASPSCR1	1
1493	ASXL2	1
1494	ATAD1	1
1495	ATF7	1
1496	ATF7IP	1
1497	ATG12	1
1498	ATG2B	1
1499	ATG3	1
1500	ATMIN	1
1501	ATP11A	1
1502	ATP11B	1
1503	ATP13A1	1
1504	ATP13A2	1
1505	ATP5G1	1
1506	ATP5G3	1
1507	ATP5H	1
1508	ATP6V1C1	1
1509	ATP8B2	1
1510	ATP9B	1
1511	ATR	1
1512	ATRIP	1
1513	ATXN8OS	1
1514	AUH	1
1515	AV2S1A1	1
1516	AV4S1	1
1517	AV8S2	1
1518	AV8S2A1N1T	1
1519	AX746529	1
1520	AX746773	1
1521	AX747031	1
1522	AX747191	1
1523	AX747192	1
1524	AX747197	1
1525	AX747360	1
1526	AX747408	1
1527	AX747795	1
1528	AX747850	1
1529	AX747981	1
1530	AX747991	1
1531	AX747992	1
1532	AX748182	1
1533	AX748210	1
1534	AX748260	1
1535	AXIN1	1
1536	AY007106	1
1537	AY255583	1
1538	AY343903	1
1539	AY726587	1
1540	B3GALT2	1
1541	B3GALT4	1
1542	B3GAT1	1
1543	B3GNT6	1
1544	B4GALNT1	1
1545	B4GALNT3	1
1546	B4GALT6	1
1547	BAG5	1
1548	BAHD1	1
1549	BAI1	1
1550	BAK1	1
1551	BAZ1B	1
1552	BAZ2B	1
1553	BBX	1
1554	BC014971	1
1555	BC017578	1
1556	BC018626	1
1557	BC020202	1
1558	BC022047	1
1559	BC023506	1
1560	BC027024	1
1561	BC028422	1
1562	BC031235	1
1563	BC031335	1
1564	BC031866	1
1565	BC031872	1
1566	BC031942	1
1567	BC032239	1
1568	BC033330	1
1569	BC033363	1
1570	BC033369	1
1571	BC033456	1
1572	BC033560	1
1573	BC034236	1
1574	BC034569	1
1575	BC034612	1
1576	BC035052	1
1577	BC035080	1
1578	BC035381	1
1579	BC035417	1
1580	BC036251	1
1581	BC036306	1
1582	BC036310	1
1583	BC036544	1
1584	BC037172	1
1585	BC037347	1
1586	BC037384	1
1587	BC037892	1
1588	BC037952	1
1589	BC038722	1
1590	BC039088	1
1591	BC039096	1
1592	BC039120	1
1593	BC039356	1
1594	BC039374	1
1595	BC039527	1
1596	BC040319	1
1597	BC040333	1
1598	BC040625	1
1599	BC040700	1
1600	BC040894	1
1601	BC040914	1
1602	BC040935	1
1603	BC041030	1
1604	BC042152	1
1605	BC042649	1
1606	BC042673	1
1607	BC042737	1
1608	BC042893	1
1609	BC043205	1
1610	BC043229	1
1611	BC043378	1
1612	BC043509	1
1613	BC043527	1
1614	BC044599	1
1615	BC044655	1
1616	BC045579	1
1617	BC045738	1
1618	BC045767	1
1619	BC047234	1
1620	BC047459	1
1621	BC047487	1
1622	BC047513	1
1623	BC047600	1
1624	BC048132	1
1625	BC048264	1
1626	BC050332	1
1627	BC058012	1
1628	BC061641	1
1629	BC061919	1
1630	BC063466	1
1631	BC063548	1
1632	BC067875	1
1633	BC068610	1
1634	BC069004	1
1635	BC070367	1
1636	BC071801	1
1637	BC073810	1
1638	BC073928	1
1639	BC079832	1
1640	BC082964	1
1641	BC090058	1
1642	BC090855	1
1643	BC105926	1
1644	BC114482	1
1645	BC115358	1
1646	BC121819	1
1647	BC125159	1
1648	BC127664	1
1649	BC127738	1
1650	BC127854	1
1651	BC127912	1
1652	BC142657	1
1653	BCCIP	1
1654	BCL2L12	1
1655	BCLAF1	1
1656	BCORL2	1
1657	BCR	1
1658	BCS1L	1
1659	BEND4	1
1660	BEND6	1
1661	BET1	1
1662	BFP/ZNF179	1
1663	BICC1	1
1664	BICD1	1
1665	BIRC2	1
1666	BIRC5	1
1667	BIRC7	1
1668	BLCAP	1
1669	BLOC1S3	1
1670	BMP15	1
1671	BMP2K	1
1672	BMP3	1
1673	BMS1	1
1674	BNC1	1
1675	BNIP1	1
1676	BOLA1	1
1677	BOP1	1
1678	BRD1	1
1679	BRD4	1
1680	BRD8	1
1681	BRF1	1
1682	BRUNOL4	1
1683	BRUNOL6	1
1684	BSPH1	1
1685	BTBD12	1
1686	BTBD6	1
1687	BTG4	1
1688	BUD13	1
1689	BX537772	1
1690	BX537874	1
1691	BX647595	1
1692	BX648737	1
1693	BX648926	1
1694	BXDC2	1
1695	BYSL	1
1696	C10orf2	1
1697	C10orf32	1
1698	C10orf63	1
1699	C10orf76	1
1700	C11orf2	1
1701	C11orf21	1
1702	C11orf36	1
1703	C11orf48	1
1704	C11orf51	1
1705	C11orf66	1
1706	C11orf70	1
1707	C12orf29	1
1708	C12orf44	1
1709	C13orf1	1
1710	C13orf26	1
1711	C14orf104	1
1712	C14orf166	1
1713	C14orf2	1
1714	C14orf65	1
1715	C14orf93	1
1716	C15orf26	1
1717	C15orf43	1
1718	C16orf63	1
1719	C16orf68	1
1720	C16orf72	1
1721	C16orf75	1
1722	C16orf78	1
1723	C17orf37	1
1724	C17orf47	1
1725	C17orf48	1
1726	C17orf50	1
1727	C17orf53	1
1728	C17orf64	1
1729	C17orf76	1
1730	C17orf78	1
1731	C17orf90	1
1732	C17orf95	1
1733	C18orf10	1
1734	C18orf2	1
1735	C18orf21	1
1736	C18orf25	1
1737	C18orf45	1
1738	C18orf54	1
1739	C18orf62	1
1740	C19orf25	1
1741	C19orf42	1
1742	C19orf45	1
1743	C19orf48	1
1744	C19orf54	1
1745	C19orf62	1
1746	C1D	1
1747	C1orf109	1
1748	C1orf112	1
1749	C1orf135	1
1750	C1orf144	1
1751	C1orf185	1
1752	C1orf187	1
1753	C1orf213	1
1754	C1orf55	1
1755	C1orf59	1
1756	C1orf83	1
1757	C1orf9	1
1758	C1QTNF6	1
1759	C20orf103	1
1760	C20orf11	1
1761	C20orf132	1
1762	C20orf20	1
1763	C20orf27	1
1764	C20orf30	1
1765	C20orf43	1
1766	C20orf79	1
1767	C21orf33	1
1768	C21orf45	1
1769	C21orf49	1
1770	C21orf57	1
1771	C21orf66	1
1772	C21orf77	1
1773	C21orf94	1
1774	C22orf24	1
1775	C22orf34	1
1776	C22orf40	1
1777	C2orf16	1
1778	C2orf3	1
1779	C2orf42	1
1780	C2orf47	1
1781	C2orf65	1
1782	C2orf73	1
1783	C2orf84	1
1784	C3orf10	1
1785	C3orf20	1
1786	C3orf27	1
1787	C3orf38	1
1788	C3orf39	1
1789	C3orf50	1
1790	C3orf51	1
1791	C3orf63	1
1792	C3orf70	1
1793	C3orf75	1
1794	C4orf15	1
1795	C4orf17	1
1796	C4orf21	1
1797	C4orf22	1
1798	C4orf29	1
1799	C4orf30	1
1800	C4orf39	1
1801	C5orf22	1
1802	C5orf33	1
1803	C5orf36	1
1804	C5orf37	1
1805	C5orf47	1
1806	C6orf10	1
1807	C6orf105	1
1808	C6orf167	1
1809	C6orf182	1
1810	C6orf47	1
1811	C6orf66	1
1812	C7orf13	1
1813	C7orf26	1
1814	C7orf31	1
1815	C7orf38	1
1816	C7orf44	1
1817	C7orf45	1
1818	C8orf30A	1
1819	C8orf41	1
1820	C8orf59	1
1821	C9orf128	1
1822	C9orf144	1
1823	C9orf144A	1
1824	C9orf156	1
1825	C9orf23	1
1826	C9orf37	1
1827	C9orf91	1
1828	CAB39L	1
1829	CABYR	1
1830	CACNA1G	1
1831	CACNG1	1
1832	CALCOCO1	1
1833	CALM3	1
1834	CANT1	1
1835	CAPN11	1
1836	CAPN9	1
1837	CAPRIN2	1
1838	CAPSL	1
1839	CAPZA2	1
1840	CAPZB	1
1841	CARD14	1
1842	CARD8	1
1843	CARTPT	1
1844	CASC3	1
1845	CASP1	1
1846	CASP2	1
1847	CASZ1	1
1848	CATSPER4	1
1849	CBR4	1
1850	CBX6	1
1851	CBX8	1
1852	CC2D2B	1
1853	CCAR1	1
1854	CCBP2	1
1855	CCDC105	1
1856	CCDC108	1
1857	CCDC112	1
1858	CCDC115	1
1859	CCDC117	1
1860	CCDC12	1
1861	CCDC138	1
1862	CCDC150	1
1863	CCDC18	1
1864	CCDC23	1
1865	CCDC26	1
1866	CCDC37	1
1867	CCDC41	1
1868	CCDC51	1
1869	CCDC53	1
1870	CCDC59	1
1871	CCDC6	1
1872	CCDC61	1
1873	CCDC65	1
1874	CCDC71	1
1875	CCDC75	1
1876	CCDC81	1
1877	CCDC88A	1
1878	CCDC88B	1
1879	CCDC90B	1
1880	CCL23	1
1881	CCNE1	1
1882	CCR2	1
1883	CCR4	1
1884	CCR5	1
1885	CCR8	1
1886	CCRK	1
1887	CCT3	1
1888	CCT8L1	1
1889	CD70	1
1890	CD82	1
1891	CD96	1
1892	CDC16	1
1893	CDC25B	1
1894	CDC37	1
1895	CDC40	1
1896	CDH15	1
1897	CDH20	1
1898	CDIPT	1
1899	CDK5	1
1900	CDK5RAP2	1
1901	CDRT4	1
1902	CDV3	1
1903	CDX1	1
1904	CDY2B	1
1905	CEACAM21	1
1906	CECR5	1
1907	CEMP1	1
1908	CENPJ	1
1909	CENPO	1
1910	CEP164	1
1911	CEP250	1
1912	CEP27	1
1913	CEP63	1
1914	CEP78	1
1915	CFLP1	1
1916	CHAF1B	1
1917	CHCHD2	1
1918	CHD8	1
1919	CHERP	1
1920	CHFR	1
1921	CHMP2B	1
1922	CHMP4B	1
1923	CHMP6	1
1924	CHORDC1	1
1925	Chr5_400	1
1926	CHRNA10	1
1927	CHRNB3	1
1928	CHST12	1
1929	CIC	1
1930	CIT	1
1931	CIZ1	1
1932	CKAP5	1
1933	CLASP1	1
1934	CLCC1	1
1935	CLDND1	1
1936	CLEC5A	1
1937	CLINT1	1
1938	CLK2P	1
1939	CNGB1	1
1940	CNIH	1
1941	CNNM1	1
1942	CNNM3	1
1943	CNO	1
1944	CNOT1	1
1945	CNOT2	1
1946	CNOT3	1
1947	CNOT7	1
1948	CNP	1
1949	CNPY1	1
1950	CNTD1	1
1951	CNTLN	1
1952	CNTN5	1
1953	COL10A1	1
1954	COL13A1	1
1955	COL23A1	1
1956	COL29A1	1
1957	COMMD9	1
1958	COPS5	1
1959	COPS7A	1
1960	COPS8	1
1961	COQ2	1
1962	COQ4	1
1963	CORO2B	1
1964	COX10	1
1965	COX4NB	1
1966	COX6C	1
1967	COX7B	1
1968	CPA4	1
1969	CPA5	1
1970	CPEB3	1
1971	CPNE1	1
1972	CPSF2	1
1973	CPSF3L	1
1974	CR589962	1
1975	CR591034	1
1976	CR591280	1
1977	CR591483	1
1978	CR592225	1
1979	CR592591	1
1980	CR593779	1
1981	CR594481	1
1982	CR601950	1
1983	CR610863	1
1984	CR611340	1
1985	CR612213	1
1986	CR614646	1
1987	CR617227	1
1988	CR624487	1
1989	CR624517	1
1990	CR624833	1
1991	CR624880	1
1992	CR627148	1
1993	CR749517	1
1994	CR936677	1
1995	CRAMP1L	1
1996	CRHR1	1
1997	CRIPT	1
1998	CROP	1
1999	CRYBB3	1
[truncated: 1,831 more rows]
