# Supplementary material for: Identification of novel mitosis regulators through data mining with human centromere/kinetochore proteins as group queries
Source: BMC Cell Biol. 2012 Jun 19;13:15. doi: 10.1186/1471-2121-13-15 (PMC3419070; doi:10.1186/1471-2121-13-15)
Supplement: Additional file 4 — Table S4. GO enrichment analysis of genes listed in Table.2. [file 1471-2121-13-15-S4.xls]

## Sheet: Sheet1
GO term enrichment of genes in Table 2
GO:0000942	outer kinetochore of condensed nuclear chromosome
GO:0045842	positive regulation of mitotic metaphase/anaphase transition
GO:0005663	DNA replication factor C complex
GO:0003689	DNA clamp loader activity
GO:0033170	protein-DNA loading ATPase activity
GO:0000796	condensin complex
GO:0000070	mitotic sister chromatid segregation
GO:0000819	sister chromatid segregation
GO:0040001	establishment of mitotic spindle localization
GO:0000940	outer kinetochore of condensed chromosome
GO:0007076	mitotic chromosome condensation
GO:0051983	regulation of chromosome segregation
GO:0051293	establishment of spindle localization
GO:0071174	mitotic cell cycle spindle checkpoint
GO:0007094	mitotic cell cycle spindle assembly checkpoint
GO:0045841	negative regulation of mitotic metaphase/anaphase transition
GO:0045120	pronucleus
GO:0031577	spindle checkpoint
GO:0000777	condensed chromosome kinetochore
GO:0006297	nucleotide-excision repair, DNA gap filling
