# Supplementary material for: Identification of novel mitosis regulators through data mining with human centromere/kinetochore proteins as group queries
Source: BMC Cell Biol. 2012 Jun 19;13:15. doi: 10.1186/1471-2121-13-15 (PMC3419070; doi:10.1186/1471-2121-13-15)
Supplement: Additional file 5 — Table S5. Top-ranking co-expressing genes retrieved by CoExSearch program. [file 1471-2121-13-15-S5.xls]

## Sheet: Sheet1
Co-expression analyzed by CoExSearch
Query genes
select	new	ave.	ave.	Symbol	function*	Entrez Gene ID*
genes	rank	rank	ExSim
for		to	to
re-submit		query	query
		genes	genes
	9	931	0.57	MAD2L1	MAD2 mitotic arrest deficient-like 1 (yeast)	4085
	13	960	0.55	SGOL2	shugoshin-like 2 (S. pombe)	151246
	14	966	0.5	C21orf45	chromosome 21 open reading frame 45	54069
	29	1036	0.52	PLK1	polo-like kinase 1	5347
	46	1080	0.45	SKA2	spindle and kinetochore associated complex subunit 2	348235
	51	1090	0.56	CENPF	centromere protein F, 350/400kDa (mitosin)	1063
	52	1091	0.51	ZWILCH	Zwilch, kinetochore associated, homolog (Drosophila)	55055
	67	1111	0.55	NEK2	NIMA (never in mitosis gene a)-related kinase 2	4751
	72	1116	0.49	KNTC1	kinetochore associated 1	9735
	75	1127	0.6	BUB1	budding uninhibited by benzimidazoles 1 homolog (yeast)	699
	76	1128	0.48	CENPL	centromere protein L	91687
	82	1148	0.58	NUF2	NUF2, NDC80 kinetochore complex component, homolog (S. cerevisiae)	83540
	85	1153	0.4	CENPQ	centromere protein Q	55166
	96	1174	0.58	BUB1B	budding uninhibited by benzimidazoles 1 homolog beta (yeast)	701
	105	1190	0.44	DSN1	DSN1, MIND kinetochore complex component, homolog (S. cerevisiae)	79980
	111	1198	0.51	CENPK	centromere protein K	64105
	121	1214	0.46	CENPH	centromere protein H	64946
	129	1220	0.49	CCDC99	coiled-coil domain containing 99	54908
	135	1225	0.59	CENPA	centromere protein A	1058
	144	1235	0.57	OIP5	Opa interacting protein 5	11339
	145	1236	0.48	SKA1	spindle and kinetochore associated complex subunit 1	220134
	146	1237	0.55	CENPE	centromere protein E, 312kDa	1062
	147	1238	0.55	AURKB	aurora kinase B	9212
	154	1254	0.53	MLF1IP	MLF1 interacting protein	79682
	157	1261	0.54	SPC25	SPC25, NDC80 kinetochore complex component, homolog (S. cerevisiae)	57405
	173	1279	0.58	KIF2C	kinesin family member 2C	11004
	183	1303	0.55	CDCA8	cell division cycle associated 8	55143
	185	1305	0.41	BUB3	budding uninhibited by benzimidazoles 3 homolog (yeast)	9184
	188	1311	0.57	BIRC5	baculoviral IAP repeat-containing 5	332
	192	1315	0.55	ZWINT	ZW10 interactor	11130
	207	1336	0.55	NDC80	NDC80 homolog, kinetochore complex component (S. cerevisiae)	10403
	223	1367	0.49	ERCC6L	excision repair cross-complementing rodent repair deficiency, complementation group 6-like	54821
	232	1376	0.48	CENPO	centromere protein O	79172
	237	1381	0.56	TTK	TTK protein kinase	7272
	243	1386	0.55	HJURP	Holliday junction recognition protein	55355
	265	1409	0.56	CASC5	cancer susceptibility candidate 5	57082
	299	1462	0.52	CENPN	centromere protein N	55839
	304	1472	0.5	SKA3	spindle and kinetochore associated complex subunit 3	221150
	306	1475	0.56	CDC20	cell division cycle 20 homolog (S. cerevisiae)	991
	328	1511	0.5	CENPM	centromere protein M	79019
	341	1528	0.34	ZW10	ZW10, kinetochore associated, homolog (Drosophila)	9183
	350	1545	0.49	CENPI	centromere protein I	2491
	364	1561	0.5	CENPW	centromere protein W	387103
	458	1715	0.35	APITD1	apoptosis-inducing, TAF9-like domain 1	378708
	466	1727	0.35	ITGB3BP	integrin beta 3 binding protein (beta3-endonexin)	23421
	521	1799	0.36	C14orf106	chromosome 14 open reading frame 106	55320
	600	1913	0.44	SPC24	SPC24, NDC80 kinetochore complex component, homolog (S. cerevisiae)	147841
	717	2066	0.31	STRA13	stimulated by retinoic acid 13 homolog (mouse)	201254
	726	2077	0.4	SGOL1	shugoshin-like 1 (S. pombe)	151648
	780	2126	0.39	INCENP	inner centromere protein antigens 135/155kDa	3619
	972	2335	0.35	RCC2	regulator of chromosome condensation 2	55920
	1055	2447	0.27	MAD2L1BP	MAD2L1 binding protein	9587
	1695	3114	0.22	PMF1	polyamine-modulated factor 1	11243
	1832	3266	0.22	NSL1	NSL1, MIND kinetochore complex component, homolog (S. cerevisiae)	25936
	1858	3299	0.25	MIS12	MIS12, MIND kinetochore complex component, homolog (S. pombe)	79003
	3511	5061	0.2	CENPV	centromere protein V	201161
	3758	5356	0.17	CENPC1	centromere protein C 1	1060
	4625	6197	0.11	CENPT	centromere protein T	80152
	4821	6410	0.19	MAD1L1	MAD1 mitotic arrest deficient-like 1 (yeast)	8379
	6110	7787	0.07	CENPB	centromere protein B, 80kDa	1059
	7473	9071	0.1	CLASP1	cytoplasmic linker associated protein 1	23332
	8447	9945	0.08	CLASP2	cytoplasmic linker associated protein 2	23122
	9073	10454	0.1	CLIP1	CAP-GLY domain containing linker protein 1	6249
no GeneChip data				CENPP	centromere protein P	401541
Coexpressed loci from query loci (top 300)
	new	ave.	ave.	Symbol	function*
	rank	rank	cor
		to	to
		query	query
		loci	loci
	1	844	0.52	RFC5	replication factor C (activator 1) 5, 36.5kDa
	2	864	0.45	NASP	nuclear autoantigenic sperm protein (histone-binding)
	3	881	0.53	C1orf112	chromosome 1 open reading frame 112
	4	881	0.47	H2AFV	H2A histone family, member V
	5	896	0.53	ATAD2	ATPase family, AAA domain containing 2
	6	908	0.56	FEN1	flap structure-specific endonuclease 1
	7	912	0.53	TMPO	thymopoietin
	8	914	0.43	POLA1	polymerase (DNA directed), alpha 1, catalytic subunit
	9	931	0.57	MAD2L1	MAD2 mitotic arrest deficient-like 1 (yeast)
	10	935	0.58	FANCI	Fanconi anemia, complementation group I
	11	935	0.59	KIF23	kinesin family member 23
	12	941	0.56	FBXO5	F-box protein 5
	13	960	0.55	SGOL2	shugoshin-like 2 (S. pombe)
	14	966	0.5	C21orf45	chromosome 21 open reading frame 45
	15	972	0.47	FIGNL1	fidgetin-like 1
	16	977	0.48	DONSON	downstream neighbor of SON
	17	983	0.56	PLK4	polo-like kinase 4
	18	985	0.5	MCM7	minichromosome maintenance complex component 7
	19	994	0.53	KPNA2	karyopherin alpha 2 (RAG cohort 1, importin alpha 1)
	20	998	0.53	HELLS	helicase, lymphoid-specific
	21	1004	0.6	CCNA2	cyclin A2
	22	1007	0.49	DNAJC9	DnaJ (Hsp40) homolog, subfamily C, member 9
	23	1010	0.41	DUT	deoxyuridine triphosphatase
	24	1015	0.49	RRM1	ribonucleotide reductase M1
	25	1018	0.53	RFC3	replication factor C (activator 1) 3, 38kDa
	26	1023	0.52	BRIP1	BRCA1 interacting protein C-terminal helicase 1
	27	1025	0.6	ASPM	asp (abnormal spindle) homolog, microcephaly associated (Drosophila)
	28	1030	0.51	PRIM1	primase, DNA, polypeptide 1 (49kDa)
	29	1036	0.52	PLK1	polo-like kinase 1
	30	1039	0.6	KIF11	kinesin family member 11
	31	1045	0.51	WHSC1	Wolf-Hirschhorn syndrome candidate 1
	32	1048	0.46	C4orf46	chromosome 4 open reading frame 46
	33	1050	0.42	POLR2D	polymerase (RNA) II (DNA directed) polypeptide D
	34	1054	0.43	SAE1	SUMO1 activating enzyme subunit 1
	35	1056	0.48	FANCG	Fanconi anemia, complementation group G
	36	1057	0.53	SMC4	structural maintenance of chromosomes 4
	37	1061	0.45	NUP205	nucleoporin 205kDa
	38	1064	0.41	CKAP5	cytoskeleton associated protein 5
	39	1065	0.55	MCM4	minichromosome maintenance complex component 4
	40	1066	0.58	KIF14	kinesin family member 14
	41	1066	0.57	NCAPG2	non-SMC condensin II complex, subunit G2
	42	1071	0.53	POLE2	polymerase (DNA directed), epsilon 2 (p59 subunit)
	43	1076	0.51	MCM3	minichromosome maintenance complex component 3
	44	1077	0.45	TMEM194A	transmembrane protein 194A
	45	1079	0.47	SNRPD1	small nuclear ribonucleoprotein D1 polypeptide 16kDa
	46	1080	0.45	SKA2	spindle and kinetochore associated complex subunit 2
	47	1082	0.58	DTL	denticleless homolog (Drosophila)
	48	1085	0.5	DHFR	dihydrofolate reductase
	49	1086	0.56	PRR11	proline rich 11
	50	1090	0.56	UBE2T	ubiquitin-conjugating enzyme E2T (putative)
	51	1090	0.56	CENPF	centromere protein F, 350/400kDa (mitosin)
	52	1091	0.51	ZWILCH	Zwilch, kinetochore associated, homolog (Drosophila)
	53	1091	0.59	TOP2A	topoisomerase (DNA) II alpha 170kDa
	54	1091	0.49	CKAP2	cytoskeleton associated protein 2
	55	1092	0.48	CDC7	cell division cycle 7 homolog (S. cerevisiae)
	56	1093	0.43	MPHOSPH9	M-phase phosphoprotein 9
	57	1093	0.49	PAICS	phosphoribosylaminoimidazole carboxylase, phosphoribosylaminoimidazole succinocarboxamide synthetase
	58	1097	0.44	ANP32E	acidic (leucine-rich) nuclear phosphoprotein 32 family, member E
	59	1098	0.58	DEPDC1	DEP domain containing 1
	60	1102	0.47	GART	phosphoribosylglycinamide formyltransferase, phosphoribosylglycinamide synthetase, phosphoribosylaminoimidazole synthetase
	61	1104	0.46	MSH2	mutS homolog 2, colon cancer, nonpolyposis type 1 (E. coli)
	62	1105	0.43	THOC4	THO complex 4
	63	1107	0.46	DNMT1	DNA (cytosine-5-)-methyltransferase 1
	64	1109	0.56	RRM2	ribonucleotide reductase M2
	65	1109	0.43	PRIM2	primase, DNA, polypeptide 2 (58kDa)
	66	1110	0.54	CHEK1	CHK1 checkpoint homolog (S. pombe)
	67	1111	0.55	NEK2	NIMA (never in mitosis gene a)-related kinase 2
	68	1112	0.45	SKP2	S-phase kinase-associated protein 2 (p45)
	69	1113	0.43	NCBP1	nuclear cap binding protein subunit 1, 80kDa
	70	1113	0.48	WDHD1	WD repeat and HMG-box DNA binding protein 1
	71	1115	0.47	CCNE2	cyclin E2
	72	1116	0.49	KNTC1	kinetochore associated 1
	73	1117	0.5	PCNA	proliferating cell nuclear antigen
	74	1118	0.55	SMC2	structural maintenance of chromosomes 2
	75	1127	0.6	BUB1	budding uninhibited by benzimidazoles 1 homolog (yeast)
	76	1128	0.48	CENPL	centromere protein L
	77	1131	0.52	MCM6	minichromosome maintenance complex component 6
	78	1132	0.4	SEPHS1	selenophosphate synthetase 1
	79	1140	0.41	TUBB	tubulin, beta
	80	1140	0.47	MCM5	minichromosome maintenance complex component 5
	81	1141	0.4	RFWD3	ring finger and WD repeat domain 3
	82	1148	0.58	NUF2	NUF2, NDC80 kinetochore complex component, homolog (S. cerevisiae)
	83	1150	0.48	RANBP1	RAN binding protein 1
	84	1150	0.52	UHRF1	ubiquitin-like with PHD and ring finger domains 1
	85	1153	0.4	CENPQ	centromere protein Q
	86	1155	0.52	CDC6	cell division cycle 6 homolog (S. cerevisiae)
	87	1155	0.44	CCT5	chaperonin containing TCP1, subunit 5 (epsilon)
	88	1158	0.5	SUV39H2	suppressor of variegation 3-9 homolog 2 (Drosophila)
	89	1166	0.44	BARD1	BRCA1 associated RING domain 1
	90	1168	0.47	RFC2	replication factor C (activator 1) 2, 40kDa
	91	1169	0.45	RMI1	RMI1, RecQ mediated genome instability 1, homolog (S. cerevisiae)
	92	1170	0.41	KIF22	kinesin family member 22
	93	1170	0.45	GMPS	guanine monphosphate synthetase
	94	1173	0.45	CDK2	cyclin-dependent kinase 2
	95	1174	0.54	RNASEH2A	ribonuclease H2, subunit A
	96	1174	0.58	BUB1B	budding uninhibited by benzimidazoles 1 homolog beta (yeast)
	97	1177	0.47	MASTL	microtubule associated serine/threonine kinase-like
	98	1178	0.5	TMEM48	transmembrane protein 48
	99	1182	0.46	PPP1R13B	protein phosphatase 1, regulatory (inhibitor) subunit 13B
	100	1185	0.4	PRKDC	protein kinase, DNA-activated, catalytic polypeptide
	101	1187	0.54	KIF18A	kinesin family member 18A
	102	1188	0.57	PRC1	protein regulator of cytokinesis 1
	103	1189	0.41	DCLRE1B	DNA cross-link repair 1B
	104	1190	0.41	C12orf32	chromosome 12 open reading frame 32
	105	1190	0.44	DSN1	DSN1, MIND kinetochore complex component, homolog (S. cerevisiae)
	106	1190	0.38	C20orf72	chromosome 20 open reading frame 72
	107	1195	0.54	ECT2	epithelial cell transforming sequence 2 oncogene
	108	1195	0.59	CCNB1	cyclin B1
	109	1197	0.41	INTS7	integrator complex subunit 7
	110	1198	0.47	CSE1L	CSE1 chromosome segregation 1-like (yeast)
	111	1198	0.51	CENPK	centromere protein K
	112	1205	0.59	NCAPG	non-SMC condensin I complex, subunit G
	113	1206	0.57	RAD51AP1	RAD51 associated protein 1
	114	1206	0.46	ANLN	anillin, actin binding protein
	115	1207	0.44	GINS3	GINS complex subunit 3 (Psf3 homolog)
	116	1209	0.41	WDR5	WD repeat domain 5
	117	1209	0.47	LMNB2	lamin B2
	118	1210	0.56	RACGAP1	Rac GTPase activating protein 1
	119	1211	0.57	PBK	PDZ binding kinase
	120	1212	0.42	RAD18	RAD18 homolog (S. cerevisiae)
	121	1214	0.46	CENPH	centromere protein H
	122	1214	0.41	SSRP1	structure specific recognition protein 1
	123	1214	0.35	ASXL1	additional sex combs like 1 (Drosophila)
	124	1215	0.55	KIAA0101	KIAA0101
	125	1215	0.6	CDK1	cyclin-dependent kinase 1
	126	1216	0.51	DBF4	DBF4 homolog (S. cerevisiae)
	127	1217	0.59	CEP55	centrosomal protein 55kDa
	128	1218	0.43	SNRPA1	small nuclear ribonucleoprotein polypeptide A'
	129	1220	0.49	CCDC99	coiled-coil domain containing 99
	130	1221	0.49	BRCA1	breast cancer 1, early onset
	131	1222	0.52	RFC4	replication factor C (activator 1) 4, 37kDa
	132	1224	0.45	EXOSC3	exosome component 3
	133	1224	0.44	USP1	ubiquitin specific peptidase 1
	134	1224	0.42	MSH6	mutS homolog 6 (E. coli)
	135	1225	0.59	CENPA	centromere protein A
	136	1226	0.57	KIF15	kinesin family member 15
	137	1227	0.42	NUP85	nucleoporin 85kDa
	138	1229	0.43	TUBG1	tubulin, gamma 1
	139	1230	0.55	MCM10	minichromosome maintenance complex component 10
	140	1230	0.44	CEP78	centrosomal protein 78kDa
	141	1231	0.42	KLHL7	kelch-like 7 (Drosophila)
	142	1233	0.51	DTYMK	deoxythymidylate kinase (thymidylate kinase)
	143	1234	0.39	PRPF4	PRP4 pre-mRNA processing factor 4 homolog (yeast)
	144	1235	0.57	OIP5	Opa interacting protein 5
	145	1236	0.48	SKA1	spindle and kinetochore associated complex subunit 1
	146	1237	0.55	CENPE	centromere protein E, 312kDa
	147	1238	0.55	AURKB	aurora kinase B
	148	1238	0.43	DKC1	dyskeratosis congenita 1, dyskerin
	149	1243	0.53	EZH2	enhancer of zeste homolog 2 (Drosophila)
	150	1248	0.44	DNA2	DNA replication helicase 2 homolog (yeast)
	151	1248	0.53	MCM2	minichromosome maintenance complex component 2
	152	1249	0.55	GINS1	GINS complex subunit 1 (Psf1 homolog)
	153	1250	0.49	TIPIN	TIMELESS interacting protein
	154	1254	0.53	MLF1IP	MLF1 interacting protein
	155	1255	0.5	FAM64A	family with sequence similarity 64, member A
	156	1259	0.4	SIP1	survival of motor neuron protein interacting protein 1
	157	1261	0.54	SPC25	SPC25, NDC80 kinetochore complex component, homolog (S. cerevisiae)
	158	1262	0.42	LIG1	ligase I, DNA, ATP-dependent
	159	1263	0.4	WDR76	WD repeat domain 76
	160	1263	0.48	VRK1	vaccinia related kinase 1
	161	1264	0.56	NCAPH	non-SMC condensin I complex, subunit H
	162	1265	0.57	KIF18B	kinesin family member 18B
	163	1268	0.48	H2AFZ	H2A histone family, member Z
	164	1268	0.56	STIL	SCL/TAL1 interrupting locus
	165	1269	0.53	CKS1B	CDC28 protein kinase regulatory subunit 1B
	166	1272	0.54	TYMS	thymidylate synthetase
	167	1274	0.39	NUP93	nucleoporin 93kDa
	168	1276	0.4	NCAPD3	non-SMC condensin II complex, subunit D3
	169	1276	0.41	SEH1L	SEH1-like (S. cerevisiae)
	170	1277	0.44	BRCA2	breast cancer 2, early onset
	171	1278	0.53	TIMELESS	timeless homolog (Drosophila)
	172	1279	0.6	DLGAP5	discs, large (Drosophila) homolog-associated protein 5
	173	1279	0.58	KIF2C	kinesin family member 2C
	174	1283	0.48	C15orf23	chromosome 15 open reading frame 23
	175	1288	0.53	MND1	meiotic nuclear divisions 1 homolog (S. cerevisiae)
	176	1288	0.39	USP39	ubiquitin specific peptidase 39
	177	1290	0.39	EXOSC9	exosome component 9
	178	1290	0.48	NCAPD2	non-SMC condensin I complex, subunit D2
	179	1297	0.42	CBX3	chromobox homolog 3
	180	1298	0.59	KIF20A	kinesin family member 20A
	181	1300	0.39	PSRC1	proline/serine-rich coiled-coil 1
	182	1301	0.43	TSR1	TSR1, 20S rRNA accumulation, homolog (S. cerevisiae)
	183	1303	0.55	CDCA8	cell division cycle associated 8
	184	1303	0.59	KIF4A	kinesin family member 4A
	185	1305	0.41	BUB3	budding uninhibited by benzimidazoles 3 homolog (yeast)
	186	1306	0.43	RUVBL1	RuvB-like 1 (E. coli)
	187	1309	0.45	NUP155	nucleoporin 155kDa
	188	1311	0.57	BIRC5	baculoviral IAP repeat-containing 5
	189	1311	0.46	TDP1	tyrosyl-DNA phosphodiesterase 1
	190	1312	0.45	TTF2	transcription termination factor, RNA polymerase II
	191	1315	0.46	CDCA4	cell division cycle associated 4
	192	1315	0.55	ZWINT	ZW10 interactor
	193	1316	0.46	CHAF1A	chromatin assembly factor 1, subunit A (p150)
	194	1317	0.52	SHCBP1	SHC SH2-domain binding protein 1
	195	1318	0.44	TOPBP1	topoisomerase (DNA) II binding protein 1
	196	1322	0.56	MKI67	antigen identified by monoclonal antibody Ki-67
	197	1323	0.4	TFDP1	transcription factor Dp-1
	198	1324	0.41	CEP152	centrosomal protein 152kDa
	199	1326	0.44	C5orf34	chromosome 5 open reading frame 34
	200	1327	0.53	FANCD2	Fanconi anemia, complementation group D2
	201	1328	0.46	STMN1	stathmin 1
	202	1331	0.4	HAUS1	HAUS augmin-like complex, subunit 1
	203	1331	0.51	PPIL5	peptidylprolyl isomerase (cyclophilin)-like 5
	204	1333	0.52	389835
	205	1334	0.38	FAM119A	family with sequence similarity 119, member A
	206	1335	0.36	PA2G4	proliferation-associated 2G4, 38kDa
	207	1336	0.55	NDC80	NDC80 homolog, kinetochore complex component (S. cerevisiae)
	208	1337	0.45	GMNN	geminin, DNA replication inhibitor
	209	1338	0.41	CTPS	CTP synthase
	210	1342	0.56	CDKN3	cyclin-dependent kinase inhibitor 3
	211	1343	0.48	ORC1L	origin recognition complex, subunit 1-like (S. cerevisiae)
	212	1347	0.58	TPX2	TPX2, microtubule-associated, homolog (Xenopus laevis)
	213	1348	0.47	TCF19	transcription factor 19
	214	1348	0.35	KPNB1	karyopherin (importin) beta 1
	215	1349	0.42	C9orf40	chromosome 9 open reading frame 40
	216	1350	0.58	NUSAP1	nucleolar and spindle associated protein 1
	217	1353	0.53	CKAP2L	cytoskeleton associated protein 2-like
	218	1355	0.36	PARP1	poly (ADP-ribose) polymerase 1
	219	1358	0.42	MAGOHB	mago-nashi homolog B (Drosophila)
	220	1358	0.4	SAAL1	serum amyloid A-like 1
	221	1363	0.37	TAF5	TAF5 RNA polymerase II, TATA box binding protein (TBP)-associated factor, 100kDa
	222	1367	0.37	RAD51C	RAD51 homolog C (S. cerevisiae)
	223	1367	0.49	ERCC6L	excision repair cross-complementing rodent repair deficiency, complementation group 6-like
	224	1367	0.57	CDCA5	cell division cycle associated 5
	225	1370	0.4	ILF2	interleukin enhancer binding factor 2, 45kDa
	226	1371	0.35	HYLS1	hydrolethalus syndrome 1
	227	1372	0.36	DDX55	DEAD (Asp-Glu-Ala-Asp) box polypeptide 55
	228	1373	0.37	FANCM	Fanconi anemia, complementation group M
	229	1373	0.4	G2E3	G2/M-phase specific E3 ubiquitin ligase
	230	1374	0.4	SNRPB	small nuclear ribonucleoprotein polypeptides B and B1
	231	1374	0.38	RAE1	RAE1 RNA export 1 homolog (S. pombe)
	232	1376	0.48	CENPO	centromere protein O
	233	1377	0.38	C14orf145	chromosome 14 open reading frame 145
	234	1380	0.45	POLA2	polymerase (DNA directed), alpha 2 (70kD subunit)
	235	1380	0.52	DEPDC1B	DEP domain containing 1B
	236	1380	0.39	ELAVL1	ELAV (embryonic lethal, abnormal vision, Drosophila)-like 1 (Hu antigen R)
	237	1381	0.56	TTK	TTK protein kinase
	238	1382	0.49	E2F8	E2F transcription factor 8
	239	1382	0.4	PPAT	phosphoribosyl pyrophosphate amidotransferase
	240	1385	0.36	CCDC77	coiled-coil domain containing 77
	241	1385	0.56	FOXM1	forkhead box M1
	242	1385	0.55	CDC45	cell division cycle 45 homolog (S. cerevisiae)
	243	1386	0.55	HJURP	Holliday junction recognition protein
	244	1386	0.39	UNG	uracil-DNA glycosylase
	245	1388	0.4	SYNCRIP	synaptotagmin binding, cytoplasmic RNA interacting protein
	246	1389	0.39	CSTF1	cleavage stimulation factor, 3' pre-RNA, subunit 1, 50kDa
	247	1391	0.36	ANAPC1	anaphase promoting complex subunit 1
	248	1392	0.59	CCNB2	cyclin B2
	249	1393	0.39	CEP76	centrosomal protein 76kDa
	250	1394	0.44	CHAC2	ChaC, cation transport regulator homolog 2 (E. coli)
	251	1394	0.44	ARHGAP11A	Rho GTPase activating protein 11A
	252	1396	0.36	RAD1	RAD1 homolog (S. pombe)
	253	1397	0.37	HMGB3	high-mobility group box 3
	254	1398	0.48	MCM8	minichromosome maintenance complex component 8
	255	1400	0.43	RAD54B	RAD54 homolog B (S. cerevisiae)
	256	1402	0.42	LSM5	LSM5 homolog, U6 small nuclear RNA associated (S. cerevisiae)
	257	1403	0.55	TRIP13	thyroid hormone receptor interactor 13
	258	1404	0.49	ORC6L	origin recognition complex, subunit 6 like (yeast)
	259	1404	0.44	HAUS8	HAUS augmin-like complex, subunit 8
	260	1405	0.49	FAM83D	family with sequence similarity 83, member D
	261	1405	0.53	SPAG5	sperm associated antigen 5
	262	1405	0.36	NFATC2IP	nuclear factor of activated T-cells, cytoplasmic, calcineurin-dependent 2 interacting protein
	263	1406	0.42	CCDC34	coiled-coil domain containing 34
	264	1407	0.51	C12orf48	chromosome 12 open reading frame 48
	265	1409	0.56	CASC5	cancer susceptibility candidate 5
	266	1409	0.36	POLE3	polymerase (DNA directed), epsilon 3 (p17 subunit)
	267	1410	0.42	SMC1A	structural maintenance of chromosomes 1A
	268	1411	0.5	LMNB1	lamin B1
	269	1416	0.53	GINS2	GINS complex subunit 2 (Psf2 homolog)
	270	1416	0.46	PHF19	PHD finger protein 19
	271	1420	0.37	TEX10	testis expressed 10
	272	1420	0.38	RBM28	RNA binding motif protein 28
	273	1421	0.4	BRIX1	BRX1, biogenesis of ribosomes, homolog (S. cerevisiae)
	274	1422	0.42	SASS6	spindle assembly 6 homolog (C. elegans)
	275	1426	0.4	SERBP1	SERPINE1 mRNA binding protein 1
	276	1426	0.42	UCHL5	ubiquitin carboxyl-terminal hydrolase L5
	277	1430	0.36	ANKRD32	ankyrin repeat domain 32
	278	1432	0.58	MELK	maternal embryonic leucine zipper kinase
	279	1432	0.53	RAD51	RAD51 homolog (RecA homolog, E. coli) (S. cerevisiae)
	280	1436	0.38	EIF2S1	eukaryotic translation initiation factor 2, subunit 1 alpha, 35kDa
	281	1439	0.42	EXOSC2	exosome component 2
	282	1442	0.39	SLBP	stem-loop binding protein
	283	1442	0.35	TMEM106C	transmembrane protein 106C
	284	1443	0.35	PARP2	poly (ADP-ribose) polymerase 2
	285	1444	0.39	WDR67	WD repeat domain 67
	286	1445	0.51	CKS2	CDC28 protein kinase regulatory subunit 2
	287	1445	0.38	HAUS6	HAUS augmin-like complex, subunit 6
	288	1447	0.52	EXO1	exonuclease 1
	289	1447	0.45	NEIL3	nei endonuclease VIII-like 3 (E. coli)
	290	1447	0.44	C16orf75	chromosome 16 open reading frame 75
	291	1451	0.41	CHEK2	CHK2 checkpoint homolog (S. pombe)
	292	1451	0.39	RBM8A	RNA binding motif protein 8A
	293	1452	0.35	FBXO45	F-box protein 45
	294	1453	0.38	XPO5	exportin 5
	295	1456	0.49	CDC25A	cell division cycle 25 homolog A (S. pombe)
	296	1457	0.56	CDC25C	cell division cycle 25 homolog C (S. pombe)
	297	1458	0.57	AURKA	aurora kinase A
	298	1461	0.53	FAM54A	family with sequence similarity 54, member A
	299	1462	0.52	CENPN	centromere protein N
	300	1464	0.39	SRSF2	serine/arginine-rich splicing factor 2
