# Supplementary material for: Identification of novel mitosis regulators through data mining with human centromere/kinetochore proteins as group queries
Source: BMC Cell Biol. 2012 Jun 19;13:15. doi: 10.1186/1471-2121-13-15 (PMC3419070; doi:10.1186/1471-2121-13-15)
Supplement: Additional file 6 — : Table S6. Genes co-expressing with the 64 core centromere/kinetochore components in both Gene Sorter and CoExSearch searches. Highlighed genes were experimentally tested in this work. [file 1471-2121-13-15-S6.xls]

## Sheet: Sheet1
Genes shared by Gene Sorter and CoExPress Searches	Possible Mitotic Functions
ANAPC1	APC/C subunit, kinetochore protein
ARHGAP11A	?, spindle component
ASPM	asp (abnormal spindle)(Drosophila) homolog, microcephaly associated
AURKA	Aurora A kinase, centrosome regulation
BRCA2	mitotic exit regulation
BRIP1	?, FANCJ
BUB1	BUB1, spindle assembly checkpoint protein
BUB1B	BUBR1, spindle assembly checkpoint protein
C12orf48	?
CCNA2	cyclin A2
CCNB1	cyclin B1
CCNB2	cyclin B2
CCNE2	cyclin E2, centrosome duplication
CCT5	?
CDC25A	G2/M transition
CDC25C	G2/M transition
CDC6	false positive?
CDC7	false positive?
CDCA4	Cell Division Cycle Associated 4, spindle assoicated
CDCA5	Cell Division Cycle Associated 5, sororin
CDCA8	Cell Division Cycle Associated 8, borealin
CDK2	false positive?
CDKN3	?, phosphatase, interacting with cyclin A/CDK1 and cyclin B/CDK1
CENPA	centromere protein A
CENPE	centromere protein E
CENPF	centromere protein F
CEP55	centrosomal protein
CHEK1	mitosis regulation, kinetochore protein in chicken cells
CKAP2	cytoskeleton associated protein 2, spindle associated
CKAP2L	?, CKAP2 like protein
CKS1B	CDK1 associated
CKS2	CDK1 associated
CTPS	CTP synthase, ?, false positive?
DBF4	false positive?
DEPDC1	?
DHFR	false positive?
DLGAP5	HURP, spindle associated
DTL	?, DDB1 (kinetochore protein) and CUL4 associated
DTYMK	deoxythymidylate kinase, false positive?
DUT	deoxyuridine triphosphatase, false positive?
EXO1	?
EZH2	?
FAM54A	?
FAM83D	CHICA, spindle protein
FANCD2	localized at ultra fine anaphase bridges
FANCI	localized at ultra fine anaphase bridges
FOXM1	transcription factor for many G2/M genes
GINS1	false positive?
GMNN	false positive?
GMPS	false positive?
H2AFZ	?
HJURP	CENP-A chaperone
HYLS1	centriole component
KIF11	Eg5 kinesin
KIF14	kinesin, cytokinesis
KIF15	kinesin, bipolar spindle formation
KIF18A	kinesin, chromosome alignment
KIF20A	MKLP2, kinesin, cytokinesis
KIF22	Kid, kinesin, chromosome alignment
KIF23	MKLP1, CHO1, cytokinesis
KIF2C	MCAK
KIF4A	chromokinesin A
KLHL7	? CUL3 associated
KNTC1	Rod
KPNA2	importin alpha1, spindle formation?
LMNB1	lamin B1
MAD2L1	MAD2, spindle assembly checkpoint protein
MCM2	false positive?
MCM3	false positive?
MCM4	false positive?
MCM6	false positive?
MELK	mitosis entry or cytokinesis
MKI67	false positive?
MLF1IP	CENP-U
NCAPD2	condensin subunit
NCAPG	condensin subunit
NCAPH	condensin subunit
NDC80	KMN network component
NEK2	mitosis regulation, kinetochore protein
NUF2	KMN network component
NUP155	?
NUP205	?
NUSAP1	nucleolar and spindle associated protein 1
OIP5	Mis18beta, kinetochore protein, CENP-A loading
ORC6L	kinetochore protein
PBK	cytokinesis
PCNA	false positive?
PLK1	multiple roles in mitosis
PLK4	centrosome duplication
POLE2	false positive?
POLE3	false positive?
PPAT	phosphoribosyl pyrophosphate amidotransferase, false positive?
PPIL5	?, interacting with CUL2
PRC1	cytokinesis
RACGAP1	CENP-A incorporation, kinetochore protein
RANBP1	mitosis regulation?
RFC3	false positive or cohesion establishment?
RFC4	false positive or cohesion establishment?
RFC5	false positive or cohesion establishment?
RNASEH2A	ribonuclease H2, subunit A, false positive?
RRM1	ribonucleotide reductase M1, false positive?
SGOL2	Sgo like 2, centromere cohesion
SIP1	?
SMC2	condensin subunit
SMC4	condensin subunit
SPAG5	astrin, spindle associated
SPC25	Mis12 complex subunit, KMN network component
STIL	centrosomal protein
TFDP1	transcription factor Dp-1, false positive?
TIMELESS	false positive or cohesion establishment?
TMPO	?, assembly of the nuclear lamina
TOP2A	topoisomerase (DNA) II alpha 170kD
TOPBP1	?, topoisomerase (DNA) II binding protein 1
TPX2	Aurora A regulator
TRIP13	?, novel kinetochore protein, AAA-ATPase
TSR1	?, pre-rRNA-processing protein TSR1 homolog
TTF2	RNA polymerase II termination factor, mitosis regulation?
TTK	Mps1 kinase, spindle assembly checkpoint protein
TYMS	thymidylate synthetase, false positive?
UBE2T	?, monubiquitination of FANCD2
WHSC1	?, MMSET, histone methylase, interacting with kinetochore protein 53BP1
ZWILCH	kinetochore protein
ZWINT	kinetochore protein
