# Supplementary material for: Identification of novel mitosis regulators through data mining with human centromere/kinetochore proteins as group queries
Source: BMC Cell Biol. 2012 Jun 19;13:15. doi: 10.1186/1471-2121-13-15 (PMC3419070; doi:10.1186/1471-2121-13-15)
Supplement: Additional file 7 — Table S7. Top-ranking genes whose encoded proteins interact with the core centromere/kinetochore components. [file 1471-2121-13-15-S7.xls]

## Sheet: Sheet1
Ranking	Gene ID	Official Gene Symbol	Total Interactions	Interactions with 64 queries	Query (note)
1	147841	SPC24	4	4	V
2	701	BUB1B	16	14	V
3	57082	CASC5	4	4	V
4	699	BUB1	15	11	V
5	9184	BUB3	12	8	V
6	11130	ZWINT	10	9	V
7	151648	SGOL1	4	4	V
8	57405	SPC25	4	3	V
9	79003	MIS12	12	12	V
10	9735	KNTC1	3	3	V
11	9183	ZW10	17	10	V
12	6249	CLIP1	8	5	V
13	220134	C18orf24	6	4	V
14	55055	ZWILCH	2	2	V
15	79980	DSN1	8	8	V
16	3619	INCENP	7	5	V
17	10403	NDC80	23	16	V
18	151246	SGOL2	8	4	V
19	23122	CLASP2	9	4	V
20	55920	RCC2	13	6	V
21	11243	PMF1	13	6	V
22	10038	PARP2	6	3	-
23	23332	CLASP1	3	2	V
24	83540	NUF2	6	3	V
25	55143	CDCA8	5	5	V
26	4085	MAD2L1	26	14	V
27	9212	AURKB	19	11	V
28	7272	TTK	6	3	V
29	991	CDC20	32	15	V
30	9587	MAD2L1BP	12	5	V
31	8379	MAD1L1	20	10	V
32	25936	NSL1	4	4	V
33	54908	CCDC99	2	1	V
34	1059	CENPB	7	5	V
35	1062	CENPE	5	4	V
36	10717	AP4B1	4	2	-
37	8881	CDC16	12	3	-
38	4751	NEK2	9	5	V
39	1058	CENPA	7	3	V
40	332	BIRC5	21	9	V
41	11004	KIF2C	2	2	V
42	5347	PLK1	50	12	V
43	996	CDC27	26	4	-
44	64946	CENPH	5	3	V
45	54069	C21orf45	2	1	V
46	1060	CENPC1	4	1	V
47	51434	ANAPC7	9	2	-
48	26271	FBXO5	6	2	-
49	8546	AP3B1	12	2	-
50	5528	PPP2R5D	11	2	-
51	23468	CBX5	35	4	-
52	1063	CENPF	12	4	V
53	5494	PPM1A	16	2	-
54	9400	RECQL5	16	2	-
55	23421	ITGB3BP	36	6	V
56	5525	PPP2R5A	21	2	-
57	10982	MAPRE2	8	2	-
58	675	BRCA2	28	2	-
59	891	CCNB1	35	2	-
60	51421	AMOTL2	11	2	-
61	57562	KIAA1377	81	4	-
62	163	AP2B1	33	2	-
63	22981	RP4-691N24.1	37	2	-
64	11335	CBX3	18	2	-
65	7277	TUBA4A	61	3	-
66	10459	MAD2L2	13	2	-
67	5684	PSMA3	37	2	-
68	890	CCNA2	36	2	-
69	324	APC	43	3	-
70	162	AP1B1	21	2	-
71	22919	MAPRE1	16	2	-
72	1874	E2F4	78	3	-
73	26258	PLDN	21	2	-
74	3066	HDAC2	85	3	-
75	142	PARP1	56	3	-
76	983	CDC2	131	4	-
77	5515	PPP2CA	59	2	-
78	7343	UBTF	27	2	-
79	81565	NDEL1	26	2	-
80	55290	BRF2	57	2	-
81	3065	HDAC1	162	5	-
82	5499	PPP1CA	82	3	-
83	1639	DCTN1	47	2	-
84	203068	TUBB	95	2	-
85	23043	TNIK	90	2	-
86	28964	GIT1	53	2	-
87	1869	E2F1	89	3	-
88	3692	EIF6	101	2	-
89	5921	RASA1	69	2	-
90	55183	RIF1	106	2	-
91	5764	PTN	86	2	-
92	8848	TSC22D1	103	2	-
93	11156	PTP4A3	101	2	-
94	7046	TGFBR1	160	2	-
95	5925	RB1	156	2	-
96	7428	VHL	208	2	-
97	7157	TP53	315	2	-
98	7189	TRAF6	369	2	-
99	7532	YWHAG	309	2	-
100	55355	HJURP	2	0	V
101	201161	PRR6	4	0	V
102	80152	CENPT	4	0	V
103	54821	ERCC6L	2	0	V
104	79172	CENPO	2	0	V
105	11339	OIP5	2	0	V
Note: "V" represents query genes, "-" are non-query genes.
